# Supplementary material for: Genetic diversity of Plasmodium falciparum populations in southeast and western Myanmar
Source: Parasit Vectors. 2017 Jul 4;10:322. doi: 10.1186/s13071-017-2254-x (PMC5496439; doi:10.1186/s13071-017-2254-x)
Supplement: Supplementary file 1 — The information of all samples. (XLS 376 kb) [file 13071_2017_2254_MOESM1_ESM.xls]

## Sheet: ShwekyinA
	Shwekyin AL 2009
No	Filter Paper To Kunming	Day0	Day28	ID	Place of residence/ study sites	Age (years)	Age Category	Sex	Weight (kg)	Height (cm)	Drug	Total dose (tablets or mg)	Previous antimalarial intake	Date D0	History of fever D0	Temp D0	Para D0	Gametocytes D0	Danger sign/severe malaria D1	Temp D1	Para D1	Danger sign/severe malaria D2	Temp D2	Para D2	Danger sign/severe malaria D3	Temp D3	Para D3	Danger sign/severe malaria D7	History of fever D7	Temp D7	Para D7	Gametocytes D7	Danger sign/severe malaria D14	History of fever D14	Temp D14	Para D14	Gametocytes D14	Danger sign/severe malaria D21	History of fever D21	Temp D21	Para D21	Gametocytes D21	Danger sign/severe malaria D28	History of fever D28	Temp D28	Para D28	Gametocytes D28	Unscheduled day	Danger sign/severe malaria unscheduled day
1	BG F 01	2DBS	2DBS	BGF01	Shwe Kyin	10	5-15	F	19	122	AL	12 tbs	N	2009-06-09	Y	37	22552	Y	N	36.7	11848	N	36.9	0	N	37	0	N	N	36.8	0	N	N	N	36.2	0	N	N	N	36.3	0	N	N	N	36.4	0	N
2	BG F 02	2DBS	2DBS	BGF02	Shwe Kyin	13	5-15	M	30	153	AL	18	N	2009-06-09	Y	36.8	24233	Y	N	36.4	4035	N	36.6	592	N	36.7	0	N	N	36.4	0	N	N	N	36.8	0	N	N	N	36.6	0	N	N	N	36.7	0	N
5	BG F 05	2DBS	2DBS	BGF05	Shwe Kyin	24	Adult	M	55	164	AL	24	N	2009-06-10	Y	38.6	12864	N	N	36.9	0	N	36.7	0	N	36.8	0	N	N	36.3	0	N	N	N	36.3	0	N	N	N	36.3	0	N	N	N	36.5	0	N
6	BG F 06	2DBS	2DBS	BGF06	Shwe Kyin	38	Adult	M	65	168	AL	24	N	2009-06-11	Y	36.7	2017	N	N	36.8	695	N	36.5	0	N	36.4	0	N	N	36.5	0	N	N	N	36.8	0	N	N	N	36.7	0	N	N	N	36.6	0	N
7	BG F 07	2DBS	2DBS	BGF07	Shwe Kyin	8	5-15	F	19	112	AL	12	N	2009-06-11	Y	36.9	13297	N	N	36.4	774	N	36.3	0	N	36.2	0	N	N	36.4	0	N	N	N	36.3	0	N	N	N	36.2	0	N	N	N	36.4	0	N
8	BG F 08	2DBS	2DBS	BGF08	Shwe Kyin	18	Adult	M	55	162	AL	24	N	2009-06-11	Y	37.7	5624	N	N	36.6	832	N	36.7	0	N	36.6	0	N	N	36.8	0	N	N	N	36.4	0	N	N	N	36.5	0	N	N	N	36.6	0	N
9	BG F 09	2DBS	2DBS	BGF09	Shwe Kyin	21	Adult	M	52	157	AL	24	N	2009-06-11	Y	39.2	6129	N	N	36.1	1146	N	36.2	0	N	36.1	0	N	N	36.3	0	N	N	N	36.3	0	N	N	N	36.1	0	N	N	N	36.2	0	N
10	BG F 10	2DBS	2DBS	BGF10	Shwe Kyin	19	Adult	M	57	171	AL	24	N	2009-06-11	Y	36.8	1156	N	N	36.9	781	N	36.7	0	N	36.6	0	N	N	36.5	0	N	N	N	36.6	0	N	N	N	36.6	0	N	N	N	36.7	0	N
11	BG F 11	2DBS	2DBS	BGF11	Shwe Kyin	23	Adult	M	56	165	AL	24	N	2009-06-11	Y	36.9	12277	N	N	37.1	0	N	36.1	0	N	36.2	0	N	N	36.2	0	N	N	N	36.1	0	N	N	N	36.1	0	N	N	N	36.2	0	N
12	BG F 12	2DBS	2DBS	BGF12	Shwe Kyin	19	Adult	F	55	140	AL	24	N	2009-06-11	Y	38.5	1928	N	N	37.2	0	N	36.4	0	N	36.5	0	N	N	36.7	0	N	N	N	36.6	0	N	N	N	36.3	0	N	N	N	36.4	0	N
13	BG F 13	2DBS	2DBS	BGF13	Shwe Kyin	24	Adult	M	61	174	AL	24	N	2009-06-12	Y	37.6	14095	N	N	36.6	590	N	36.6	0	N	36.6	0	N	N	36.2	0	N	N	N	36.3	0	N	N	N	36.5	0	N	N	N	36.8	0	N
14	BG F 14	2DBS	2DBS	BGF14	Shwe Kyin	28	Adult	M	46	163	AL	24	N	2009-06-12	Y	37.2	3342	N	N	36.8	0	N	36.8	0	N	36.7	0	N	N	36.4	0	N	N	N	36.6	0	N	N	N	36.7	0	N	N	N	36.9	0	N
15	BG F 15	2DBS	2DBS	BGF15	Shwe Kyin	23	Adult	M	50	160	AL	24	N	2009-06-13	Y	36.7	37467	Y	N	36.7	11735	N	36.6	717	N	36.4	0	N	N	36.6	0	N	N	N	36.4	0	N	N	N	36.9	0	N	N	N	36.8	0	N
16	BG F 16	2DBS	2DBS	BGF16	Shwe Kyin	18	Adult	M	47	154	AL	24	N	2009-06-14	Y	41.2	48330	N	N	36.9	2347	N	36.5	0	N	36.5	0	N	N	36.4	0	N	N	N	36.7	0	N	N	N	36.6	0	N	N	N	36.5	0	N
17	BG F 17	2DBS	2DBS	BGF17	Shwe Kyin	14	5-15	F	41	150	AL	24	N	2009-06-15	Y	37.3	51255	N	N	36.5	0	N	36.4	0	N	36.6	0	N	N	36.4	0	N	N	N	36.7	0	N	N	N	36.4	0	N	N	N	36.5	0	N
18	BG F 18	2DBS	2DBS	BGF18	Shwe Kyin	24	Adult	M	61	170	AL	24	N	2009-06-15	Y	36.7	5034	Y	N	36.1	435	N	36.2	0	N	36.6	0	N	N	36.3	0	N	N	N	36.6	0	N	N	N	36.5	0	N	N	N	36.2	0	N
19	BG F 19	2DBS	2DBS	BGF19	Shwe Kyin	33	Adult	F	43	156	AL	24	N	2009-06-16	Y	37.4	1296	N	N	36.8	152	N	36.7	0	N	36.7	0	N	N	36.8	0	N	N	N	36.4	0	N	N	N	36.2	0	N	N	N	36.6	0	N
20	BG F 20	2DBS	2DBS	BGF20	Shwe Kyin	7	5-15	F	17	141	AL	12	N	2009-06-16	Y	37.7	4941	N	N	36.9	1155	N	36.5	0	N	36	0	N	N	36.4	0	N	N	N	36.6	0	N	N	N	36.8	0	N	N	N	36.7	0	N
21	BG F 21	2DBS	2DBS	BGF21	Shwe Kyin	16	Adult	M	47	160	AL	24	N	2009-06-16	Y	39.9	42705	N	N	36.7	13078	N	36.8	0	N	37	0	N	N	36.5	0	N	N	N	36.3	0	N	N	N	36.1	0	N	N	N	36.5	0	N
22	BG F 22	2DBS	2DBS	BGF22	Shwe Kyin	12	5-15	F	21	117	AL	12	N	2009-06-16	Y	40.7	39230	N	N	36.7	2128	N	36.6	0	N	36.6	0	N	N	36.6	0	N	N	N	36.4	0	N	N	N	36.2	0	N	N	N	36.5	0	N
23	BG F 23	2DBS	2DBS	BGF23	Shwe Kyin	6	5-15	M	18	102	AL	12	N	2009-06-16	Y	37.6	4071	N	N	36.6	0	N	36.4	0	N	36.2	0	N	N	36.3	0	N	N	N	36.5	0	N	N	N	36.7	0	N	N	N	39.1	0	N
24	BG F 24	2DBS	absent	BGF24	Shwe Kyin	8	5-15	M	20	115	AL	12	N	2009-06-16	Y	37.6	8645	N	N	36.1	0	N	36.5	0	N	36.6	0	N	N	36.2	0	N	N	N	36.3	0	N	N	N	36.4	0	N	N	N	36.1	0	N
25	BG F 25	2DBS	2DBS	BGF25	Shwe Kyin	18	Adult	M	50	168	AL	24	N	2009-06-16	Y	39.2	33771	N	N	36.4	1961	N	36.3	0	N	36.5	0	N	N	36.7	0	N	N	N	36.8	0	N	N	N	36.7	0	N	N	N	36.9	0	N
26	BG F 26	2DBS	2DBS	BGF26	Shwe Kyin	16	Adult	F	42	145	AL	24	N	2009-06-16	Y	38.3	7541	N	N	36.5	0	N	36.5	0	N	36.6	0	N	N	36.7	0	N	N	N	36.6	0	N	N	N	36.7	0	N	N	N	36.6	0	N
27	BG F 27	2DBS	2DBS	BGF27	Shwe Kyin	9	5-15	M	29	123	AL	18	N	2009-06-16	Y	36.7	1726	N	N	36.7	0	N	36.8	0	N	36.7	0	N	N	36.5	0	N	N	N	36.6	0	N	N	N	36.4	0	N	N	N	36.5	0	N
28	BG F 28	2DBS	2DBS	BGF28	Shwe Kyin	34	Adult	F	54	152	AL	24	N	2009-06-16	Y	36.8	4287	N	N	36.3	0	N	36.4	0	N	36.5	0	N	N	36.8	0	N	N	N	36.5	0	N	N	N	36.3	0	N	N	N	36.4	0	N
29	BG F 29	2DBS	2DBS	BGF29	Shwe Kyin	18	Adult	M	48	165	AL	24	N	2009-06-16	Y	37.2	4726	N	N	36.9	4340	N	36.2	0	N	36.4	0	N	N	36.6	0	N	N	N	36.7	0	N	N	N	36.3	0	N	N	N	36.8	0	N
30	BG F 30	2DBS	2DBS	BGF30	Shwe Kyin	13	5-15	M	27	140	AL	18	N	2009-06-17	Y	37.7	4301	Y	N	36.3	1516	N	36.4	0	N	36.5	0	N	N	36.7	0	N	N	N	36.3	0	N	N	N	36.2	0	N	N	N	36.6	0	N
31	BG F 31	2DBS	2DBS	BGF31	Shwe Kyin	23	Adult	M	55	173	AL	24	N	2009-06-17	Y	37.2	2198	Y	N	36.6	1430	N	36.8	0	N	37.6	0	N	N	36.8	0	N	N	N	36.7	0	N	N	N	36.8	0	N	N	N	36.7	0	N
32	BG F 32	2DBS	2DBS	BGF32	Shwe Kyin	26	Adult	F	46	149	AL	24	N	2009-06-17	Y	37.2	5176	Y	N	36.2	136	N	36.1	0	N	36.3	0	N	N	36.2	0	N	N	N	36.1	0	N	N	N	36.3	0	N	N	N	36.4	0	N
33	BG F 33	2DBS	2DBS	BGF33	Shwe Kyin	62	Adult	M	48	163	AL	24	N	2009-06-17	Y	37.2	504	N	N	36.4	0	N	36.5	0	N	38.4	0	N	N	36.4	0	N	N	N	36.5	0	N	N	N	36.3	0	N	N	N	36.4	0	N
34	BG F 34	2DBS	2DBS	BGF34	Shwe Kyin	14	5-15	F	28	123	AL	18	N	2009-06-17	Y	36.7	986	N	N	36.9	0	N	37.5	0	N	36.4	0	N	N	36.5	0	N	N	N	36.2	0	N	N	N	36.4	0	N	N	N	36.5	0	N
35	BG F 35	2DBS	2DBS	BGF35	Shwe Kyin	7	5-15	M	20	110	AL	12	N	2009-06-17	Y	37.1	5388	N	N	36.5	0	N	36.6	0	N	36.7	0	N	N	36.7	0	N	N	N	36.5	0	N	N	N	36.7	0	N	N	N	36.6	0	N
36	BG F 36	2DBS	2DBS	BGF36	Shwe Kyin	36	Adult	F	40	155	AL	24	N	2009-06-17	Y	36.7	1153	N	N	37.2	0	N	36.3	0	N	36.4	0	N	N	36.2	0	N	N	N	36.6	0	N	N	N	36.5	0	N	N	N	36.8	0	N	Day11	N
37	BG F 37	2DBS	2DBS	BGF37	Shwe Kyin	27	Adult	F	55	165	AL	24	N	2009-06-17	Y	37.4	9032	N	N	36.3	0	N	36.7	0	N	36.5	0	N	N	36.8	0	N	N	N	36.7	0	N	N	N	36.6	0	N	N	N	36.9	0	N
38	BG F 38	2DBS	2DBS	BGF38	Shwe Kyin	20	Adult	M	51	158	AL	24	N	2009-06-17	Y	37.2	12266	N	N	36.4	0	N	36.3	0	N	36.1	0	N	N	36.8	0	N	N	N	36.2	0	N	N	N	36.4	0	N	N	N	36.2	0	N
39	BG F 39	2DBS	2DBS	BGF39	Shwe Kyin	24	Adult	M	55	172	AL	24	N	2009-06-17	Y	36.8	4427	N	N	37.5	658	N	37.1	0	N	36.5	0	N	N	36.6	0	N	N	N	36.8	0	N	N	N	36.3	0	N	N	N	36.5	0	N
40	BG F 40	2DBS	2DBS	BGF40	Shwe Kyin	14	5-15	M	22	130	AL	12	N	2009-06-18	Y	39.7	11084	Y	N	36.5	823	N	36.8	262	N	36.6	234	N	N	36.7	0	N	N	N	36.4	0	N	N	N	36.4	0	N	N	N	36.7	0	N
41	BG F 41	2DBS	2DBS	BGF41	Shwe Kyin	54	Adult	F	37	146	AL	24	N	2009-06-18	Y	38.8	46712	N	N	36.7	41974	N	36.8	479	N	36.6	0	N	N	36.4	0	N	N	N	36.4	0	N	N	N	36.5	0	N	N	N	36.3	0	N
42	BG F 42	2DBS	2DBS	BGF42	Shwe Kyin	18	Adult	M	49	170	AL	24	N	2009-06-18	Y	38.2	6243	N	N	38.1	2137	N	37.3	0	N	36.9	0	N	N	36.8	0	N	N	N	36.9	0	N	N	N	36.7	0	N	N	N	36.8	0	N
43	BG F 43	2DBS	2DBS	BGF43	Shwe Kyin	22	Adult	M	50	170	AL	24	N	2009-06-18	Y	36.9	10760	Y	N	36.8	0	N	36.6	0	N	36.4	0	N	N	36.2	0	N	N	N	36.7	0	N	N	N	36.5	0	N	N	N	36.3	0	N
44	BG F 44	2DBS	2DBS	BGF44	Shwe Kyin	14	5-15	M	30	143	AL	18	N	2009-06-18	Y	37.8	3939	N	N	36.9	1544	N	36.7	0	N	36.4	0	N	N	36.4	0	N	N	N	36.6	0	N	N	N	36.3	0	N	N	N	36.5	0	N
45	BG F 45	2DBS	2DBS	BGF45	Shwe Kyin	43	Adult	M	39		AL	24	N	2009-06-18	Y	37.1	4650	Y	N	36.1	5481	N	36.2	0	N	36.4	0	N	N	36.2	0	N	N	N	36.3	0	N	N	N	36.4	0	N	N	N	36.1	0	N
46	BG F 46	2DBS	2DBS	BGF46	Shwe Kyin	7	5-15	M	17	102	AL	12	N	2009-06-18	Y	37.2	19850	N	N	36.2	0	N	36.3	0	N	36.5	0	N	N	36.1	0	N	N	N	36.4	0	N	N	N	36.5	0	N	N	N	36.3	0	N
47	BG F 47	2DBS	2DBS	BGF47	Shwe Kyin	9	5-15	F	19	127	AL	12	N	2009-06-18	Y	36.6	27952	N	N	36.1	4035	N	36.2	0	N	36.4	0	N	N	36.3	0	N	N	N	36.1	0	N	N	N	36.3	0	N	N	N	36.2	0	N
49	BG F 49	2DBS	2DBS	BGF49	Shwe Kyin	9	5-15	F	17	114	AL	12	N	2009-06-18	Y	40.1	35138	N	N	36.5	14293	N	36.6	0	N	36.9	0	N	N	36.5	0	N	N	N	36.3	0	N	N	N	36.7	0	N	N	N	36.8	0	N
50	BG F 50	2DBS	2DBS	BGF50	Shwe Kyin	13	5-15	M	29	137	AL	18	N	2009-06-18	Y	38.9	6874	N	N	36.3	3128	N	36.4	539	N	36.2	0	N	N	36.4	0	N	N	N	36.3	0	N	N	N	36.2	0	N	N	N	36.1	0	N
51	BG F 51	2DBS	2DBS	BGF51	Shwe Kyin	46	Adult	M	65	167	AL	24	N	2009-06-18	Y	36.9	21785	N	N	36.4	328	N	36.5	0	N	36.1	0	N	N	36.5	0	N	N	N	36.6	0	N	N	N	36.4	0	N	N	N	36.6	0	N
52	BG F 52	2DBS	2DBS	BGF52	Shwe Kyin	15	Adult	M	34	159	AL	18	N	2009-06-18	Y	37.9	21692	N	N	36.2	0	N	36.4	0	N	36.3	0	N	N	36.2	0	N	N	N	38.3	0	N	N	N	36.4	0	N	N	N	36.3	0	N
53	BG F 53	2DBS	2DBS	BGF53	Shwe Kyin	18	Adult	M	63	179	AL	24	N	2009-06-19	Y	36.6	9235	Y	N	36.5	2351	N	36.6	768	N	36.2	0	N	N	36.8	0	N	N	N	36.7	0	N	N	N	36.5	0	N	N	N	36.9	0	N
54	BG F 54	2DBS	2DBS	BGF54	Shwe Kyin	24	Adult	M	51	163	AL	24	N	2009-06-21	Y	36.3	2085	N	N	36.3	0	N	36.4	0	N	36.3	0	N	N	36.4	0	N	N	N	36.3	0	N	N	N	36.5	0	N	N	N	36.4	0	N
55	BG F 55	2DBS	2DBS	BGF55	Shwe Kyin	22	Adult	M	54	171	AL	24	N	2009-06-21	Y	37.3	16104	N	N	36.6	0	N	36.7	0	N	36.9	0	N	N	36.6	0	N	N	N	36.4	0	N	N	N	36.2	0	N	N	N	36.3	0	N
58	BG F 58	2DBS	2DBS	BGF58	Shwe Kyin	24	Adult	M	51	170	AL	24	N	2009-06-25	Y	37.8	7141	N	N	36.9	0	N	37	0	N	36.9	0	N	N	36.3	0	N	N	N	36.4	0	N	N	N	36.5	0	N	N	N	36.7	0	N
59	BG F 59	2DBS	2DBS	BGF59	Shwe Kyin	19	Adult	F	47	156	AL	24	N	2009-06-23	Y	37.5	938	N	N	36.9	0	N	36.5	0	N	36.7	0	N	N	36.6	0	N	N	N	36.8	0	N	N	N	36.7	0	N	N	N	36.6	0	N
60	BG F 60	2DBS	2DBS	BGF60	Shwe Kyin	18	Adult	M	51	166	AL	24	N	2009-06-23	Y	39	55080	N	N	36.7	7976	N	36.8	1832	N	36.9	1413	N	N	36.4	0	N	N	N	36.3	0	N	N	N	36.5	0	N	N	N	36.4	0	N
62	BG F 62	2DBS	2DBS	BGF62	Shwe Kyin	14	5-15	M	29	137	AL	18	Y	2009-06-23	Y	36.5	26400	N	N	36.6	20529	N	36.6	1174	N	36.5	0	N	N	36.2	0	N	N	N	36.4	0	N	N	N	36.6	0	N	N	N	36.6	0	N
63	BG F 63	2DBS	2DBS	BGF63	Shwe Kyin	30	Adult	F	51	161	AL	24	N	2009-06-24	Y	39.9	6193	N	N	36.8	1318	N	36.8	0	N	36.8	0	N	N	36.4	0	N	N	N	36.5	0	N	N	N	36.6	0	N	N	N	36.7	0	N
64	BG F 64	2DBS	2DBS	BGF64	Shwe Kyin	14	5-15	M	43	160	AL	24	N	2009-06-24	Y	37.7	17757	N	N	36.6	68	N	36.7	0	N	36.5	0	N	N	36.6	0	N	N	N	36.5	0	N	N	N	36.7	0	N	N	N	36.6	0	N
65	BG F 65	2DBS	2DBS	BGF65	Shwe Kyin	14	5-15	M	38	155	AL	24	Y	2009-06-24	Y	37.2	2205	N	N	36.7	0	N	36.6	0	N	36.8	0	N	N	36.8	0	N	N	N	36.7	0	N	N	N	36.6	0	N	N	N	36.8	0	N
66	BG F 66	2DBS	2DBS	BGF66	Shwe Kyin	17	Adult	M	38	153	AL	24	N	2009-06-28	Y	39	14322	N	N	36.9	8551	N	36.2	0	N	36.5	0	N	N	36.8	0	N	N	N	36.3	0	N	N	N	36.4	0	N	N	N	36.7	0	N
67	BG F 67	2DBS	2DBS	BGF67	Shwe Kyin	66	Adult	M	54	170	AL	24	N	2009-06-26	Y	36.1	591	N	N	36.4	0	N	36.5	0	N	36.6	0	N	N	36.3	0	N	N	N	36.4	0	N	N	N	36.3	0	N	N	N	36.3	0	N
68	BG F 68	2DBS	2DBS	BGF68	Shwe Kyin	20	Adult	F	48	150	AL	24	N	2009-06-26	Y	40.8	46885	N	N	36.5	11817	N	36.9	0	N	36.6	0	N	N	36.7	0	N	N	N	36.4	0	N	N	N	36.6	0	N	N	N	36.7	0	N
69	BG F 69	2DBS	2DBS	BGF69	Shwe Kyin	25	Adult	M	56	174	AL	24	N	2009-06-27	Y	41.4	93310	N	N	36.3	0	N	36.2	0	N	36.7	0	N	N	36.5	0	N	N	N	36.6	0	N	N	N	36.4	0	N	N	N	36.5	0	N
70	BG F 70	2DBS	2DBS	BGF70	Shwe Kyin	20	Adult	M	53	160	AL	24	N	2009-06-28	Y	37.9	4993	Y	N	36.6	0	N	36.1	0	N	36.6	0	N	N	36.4	0	N	N	N	36.7	0	N	N	N	36.5	0	N	N	N	36.3	0	N
71	BG F 71	2DBS	2DBS	BGF71	Shwe Kyin	15	Adult	M	46	152	AL	24	N	2009-06-29	Y	37.3	9975	N	N	36.5	1927	N	36.7	0	N	36.5	0	N	N	36.2	0	N	N	N	36.8	0	N	N	N	36.4	0	N	N	N	36.3	0	N
72	BG F 72	2DBS	2DBS	BGF72	Shwe Kyin	17	Adult	F	37	154	AL	24	N	2009-06-28	Y	40.6	16709	Y	N	36.9	3200	N	36.4	0	N	36.4	0	N	N	36.4	0	N	N	N	36.4	0	N	N	N	36.2	0	N	N	N	36.5	0	N
73	BG F 73	2DBS	2DBS	BGF73	Shwe Kyin	15	Adult	F	45	153	AL	24	N	2009-06-28	Y	37.3	11563	N	N	36.7	671	N	36.7	0	N	36.6	0	N	N	36.5	0	N	N	N	36.7	0	N	N	N	36.6	0	N	N	N	36.6	0	N
74	BG F 74	2DBS	2DBS	BGF74	Shwe Kyin	40	Adult	M	59	175	AL	24	N	2009-06-28	Y	36.7	2799	N	N	36.8	0	N	36.8	0	N	36.7	0	N	N	36.7	0	N	N	N	36.6	0	N	N	N	36.6	0	N	N	N	36.8	0	N
75	BG F 75	2DBS	2DBS	BGF75	Shwe Kyin	8	5-15	M	19	113	AL	12	N	2009-06-28	Y	37.4	13084	N	N	36.9	217	N	36.6	0	N	36.8	0	N	N	36.7	0	N	N	N	36.4	0	N	N	N	36.5	0	N	N	Y	38.4	0	N
76	BG F 76	2DBS	2DBS	BGF76	Shwe Kyin	23	Adult	F	51	160	AL	24	N	2009-06-28	Y	38.9	28385	N	N	36.9	6838	N	36.7	0	N	36.8	0	N	N	36.6	0	N	N	N	36.5	0	N	N	N	36.4	0	N	N	N	36.3	0	N
77	BG F 77	2DBS	2DBS	BGF77	Shwe Kyin	26	Adult	M	53	166	AL	24	N	2009-06-29	Y	40.4	11269	N	N	37.4	3237	N	37.12	0	N	36.4	0	N	N	36.5	0	N	N	N	36.6	0	N	N	N	36.7	0	N	N	N	36.2	0	N
79	BG F 79	2DBS	2DBS	BGF79	Shwe Kyin	20	Adult	M	42	163	AL	24	N	2009-06-29	Y	40.6	43435	N	N	36.3	4900	N	36.5	0	N	36.7	0	N	N	36.5	0	N	N	N	36.2	0	N	N	N	36.1	0	N	N	N	36.6	0	N
80	BG F 80	2DBS	2DBS	BGF80	Shwe Kyin	28	Adult	M	48	165	AL	24	N	2009-06-29	Y	37.2	19760	N	N	36.2	9355	N	36.3	0	N	36.1	0	N	N	36.2	0	N	N	N	36.3	0	N	N	N	36.1	0	N	N	N	36.3	0	N
81	BG F 81	2DBS	2DBS	BGF81	Shwe Kyin	25	Adult	M	56	169	AL	24	N	2009-06-29	Y	36.4	8880	N	N	36.6	420	N	36.5	0	N	36.4	0	N	N	36.3	0	N	N	N	36.6	0	N	N	N	36.4	0	N	N	N	36.5	0	N
83	BG F 83	2DBS	2DBS	BGF83	Shwe Kyin	23	Adult	F	46	153	AL	24	N	2009-06-30	Y	38.8	16607	N	N	36.5	293	N	36.6	0	N	36.3	0	N	N	36.5	0	N	N	N	36.7	0	N	N	N	36.4	0	N	N	N	36.2	0	N
85	BG F 85	2DBS	2DBS	BGF85	Shwe Kyin	16	Adult	M	38	152	AL	24	N	2009-06-30	Y	36.9	13139	N	N	36.3	0	N	36.4	0	N	36.6	0	N	N	36.5	0	N	N	N	36.3	0	N	N	N	36.3	0	N	N	N	36.4	0	N
86	BG F 86	2DBS	2DBS	BGF86	Shwe Kyin	26	Adult	F	54	160	AL	24	N	2009-07-01	Y	38.4	8579	Y	N	36.5	123	N	36.5	0	N	36.4	0	N	N	36.3	0	N	N	N	36.4	0	N	N	N	36.6	0	N	N	N	36.3	0	N
87	BG F 87	2DBS	2DBS	BGF87	Shwe Kyin	26	Adult	F	54	163	AL	24	N	2009-08-05	Y	37	12284	Y	N	36.4	16046	N	36.6	65	N	36.8	0	N	N	36.5	0	N	N	N	36.3	0	N	N	N	36.2	0	N	N	N	36.7	0	N
88	BG F 88	2DBS	2DBS	BGF88	Shwe Kyin	26	Adult	F	54	165	AL	24	N	2009-08-05	Y	38.2	2690	Y	N	36.7	0	N	36.5	0	N	36.6	0	N	N	36.8	0	N	N	N	36.7	0	N	N	N	36.5	0	N	N	N	36.6	0	N
[truncated: 21 more columns]

## Sheet: ShwekyinD
No	Filter paper to Kunming	Day0	Day28	ID	Place of residence/ study sites	Age (years)	Age Category	Sex	Weight (kg)	Height (cm)	Drug	Total dose (tablets or mg)	Previous antimalarial intake	Date D0	History of fever D0	Temp D0	Para D0	Gametocytes D0	Danger sign/severe malaria D1	Temp D1	Para D1	Danger sign/severe malaria D2	Temp D2	Para D2	Danger sign/severe malaria D3	Temp D3	Para D3	Danger sign/severe malaria D7	History of fever D7	Temp D7	Para D7	Gametocytes D7	Danger sign/severe malaria D14	History of fever D14	Temp D14	Para D14	Gametocytes D14	Danger sign/severe malaria D21	History of fever D21	Temp D21	Para D21	Gametocytes D21	Danger sign/severe malaria D28	History of fever D28	Temp D28	Para D28	Gametocytes D28	Unscheduled day	Danger sign/severe malaria unscheduled day
1	SK F 01	2DBS	2DBS	SKF01	Shwe Kyin	20	Adult	M	45	161	DCN	9	N	2009-07-02	Y	38.6	11906	N	N	36.9	0	N	36.8	0	N	36.3	0	N	N	36.7	0	N	N	N	36.4	0	N	N	N	36.5	0	N	N	N	36.6	0	N
2	SK F 02	2DBS	2DBS	SKF02	Shwe Kyin	47	Adult	M	49	165	DCN	9	N	2009-07-02	Y	36.4	7061	N	N	37	0	N	36.5	0	N	36.2	0	N	N	36.3	0	N	N	N	36.5	0	N	N	N	36.4	0	N	N	N	36.2	0	N
3	SK F 03	2DBS	2DBS	SKF03	Shwe Kyin	19	Adult	M	55	162	DCN	9	N	2009-07-02	Y	39	19500	N	N	36.2	0	N	36.6	0	N	36.9	0	N	N	36.6	0	N	N	N	36.8	0	N	N	N	36.7	0	N	N	N	36.6	0	N
4	SK F 04	2DBS	2DBS	SKF04	Shwe Kyin	15	Adult	M	42	153	DCN	9	N	2009-07-03	Y	39.6	39029	N	N	36.4	13415	N	36.5	1476	N	36.6	0	N	N	36.5	0	N	N	N	36.4	0	N	N	N	36.7	0	N	N	N	36.8	0	N
5	SK F 05	2DBS	2DBS	SKF05	Shwe Kyin	24	Adult	M	56	178	DCN	9	N	2009-07-03	Y	36.9	29965	N	N	36.3	175960	N	36.8	7487	N	36.4	383	N	N	36.5	0	N	N	N	36.7	0	N	N	N	36.6	0	N	N	N	36.8	0	N
6	SK F 06	2DBS	2DBS	SKF06	Shwe Kyin	38	Adult	M	50	176	DCN	9	N	2009-07-04	Y	38.1	22223	N	N	36.2	420	N	36.3	0	N	36.1	0	N	N	36.3	0	N	N	N	36.2	0	N	N	N	36.4	0	N	N	N	36.3	0	N
7	SK F 07	2DBS	2DBS	SKF07	Shwe Kyin	18	Adult	M	50	160	DCN	9	N	2009-07-04	Y	37.5	9529	N	N	36.1	0	N	36.6	0	N	36.9	0	N	N	36.3	0	N	N	N	36.4	0	N	N	N	36.7	0	N	N	N	36.5	0	N
8	SK F 08	2DBS	2DBS	SKF08	Shwe Kyin	21	Adult	F	45	160	DCN	9	N	2009-07-05	Y	36.9	20674	N	N	36.5	0	N	36.5	0	N	36.7	0	N	N	36.4	0	N	N	N	36.6	0	N	N	N	36.2	0	N	N	N	36.8	0	N
9	SK F 09	2DBS	2DBS	SKF09	Shwe Kyin	22	Adult	M	54	170	DCN	9	N	2009-07-05	Y	37.8	33697	N	N	36.2	17629	N	36.1	0	N	36.5	0	N	N	36.6	0	N	N	N	36.7	0	N	N	N	36.6	0	N	N	N	36.4	0	N
10	SK F 10	2DBS	2DBS	SKF10	Shwe Kyin	22	Adult	M	53	161	DCN	9	N	2009-07-05	Y	37.4	27395	N	N	36.3	0	N	36.4	0	N	36.5	0	N	N	36.7	0	N	N	N	36.4	0	N	N	N	36.2	0	N	N	N	36.6	0	N
11	SK F 11	2DBS	2DBS	SKF11	Shwe Kyin	35	Adult	M	51	160	DCN	9	N	2009-07-06	Y	37.8	7049	N	N	37.1	0	N	36.8	0	N	36.6	0	N	N	36.5	0	N	N	N	36.7	0	N	N	N	36.4	0	N	N	N	36.5	0	N	Day11	N
12	SK F 12	2DBS	2DBS	SKF12	Shwe Kyin	25	Adult	M	54	162	DCN	9	N	2009-07-06	Y	37.7	7011	N	N	37.3	0	N	36.9	0	N	36.8	0	N	N	36.6	0	N	N	N	36.4	0	N	N	N	36.5	0	N	N	N	36.7	0	N
13	SK F 13	2DBS	2DBS	SKF13	Shwe Kyin	26	Adult	M	49	161	DCN	9	N	2009-07-06	Y	38.1	7223	N	N	36.1	0	N	36.2	0	N	36.5	0	N	N	36.4	0	N	N	N	36.3	0	N	N	N	36.2	0	N	N	N	36.1	0	N
14	SK F 14	2DBS	2DBS	SKF14	Shwe Kyin	27	Adult	M	48	162	DCN	9	N	2009-07-06	Y	38.2	17175	N	N	36.4	0	N	36.3	0	N	36.4	0	N	N	36.5	0	N	N	N	36.8	0	N	N	N	36.3	0	N	N	N	36.4	0	N
15	SK F 15	2DBS	2DBS	SKF15	Shwe Kyin	21	Adult	F	47	153	DCN	9	N	2009-07-07	Y	41.1	2454	N	N	36.6	1241	N	36.7	0	N	36.6	0	N	N	36.7	0	N	N	N	36.7	0	N	N	N	36.6	0	N	N	N	36.7	0	N
16	SK F 16	2DBS	2DBS	SKF16	Shwe Kyin	37	Adult	M	52	165	DCN	9	N	2009-07-08	Y	36.9	8047	N	N	36.8	0	N	36.6	0	N	36.7	0	N	N	36.5	0	N	N	N	36.2	0	N	N	N	36.4	0	N	N	N	36.5	0	N
17	SK F 17	2DBS	2DBS	SKF17	Shwe Kyin	29	Adult	M	50	170	DCN	9	N	2009-07-08	Y	41.2	3496	N	N	36.6	0	N	36.8	0	N	36.5	0	N	N	36.6	0	N	N	N	36.7	0	N	N	N	36.8	0	N	N	N	36.5	0	N
18	SK F 18	2DBS	2DBS	SKF18	Shwe Kyin	20	Adult	M	58	166	DCN	9	N	2009-07-08	Y	39.8	53327	N	N	36.3		N	36.4	0	N	36.1	0	N	N	36.5	0	N	N	N	36.2	0	N	N	N	36.7	0	N	N	N	36.9	0	N
19	SK F 19	2DBS	2DBS	SKF19	Shwe Kyin	39	Adult	F	46	160	DCN	9	N	2009-07-08	Y	38.7	14282	N	N	36.9	1302	N	36.6	0	N	36.7	0	N	N	36.7	0	N	N	N	36.5	0	N	N	N	36.6	0	N	N	N	36.4	0	N
20	SK F 20	2DBS	2DBS	SKF20	Shwe Kyin	18	Adult	M	48	153	DCN	9	N	2009-07-09	Y	41.1	47017	N	N	36.5	0	N	36.6	0	N	36.7	0	N	N	36.5	0	N	N	N	36.7	0	N	N	N	36.6	0	N	N	N	36.7	0	N	Day17	N
21	SK F 21	2DBS	2DBS	SKF21	Shwe Kyin	17	Adult	M	55	163	DCN	9	Y	2009-07-09	Y	38.6	1170	Y	N	36.3	157	N	36.4	27	N	36.6	0	N	N	36.5	0	N	N	N	36.3	0	N	N	N	36.4	0	N	N	N	36.6	0	N
22	SK F 22	2DBS	2DBS	SKF22	Shwe Kyin	6	5-15	F	19	121	DCN	4.5	N	2009-07-10	Y	41.2	70751	N	N	36.1	10751	N	36.3	0	N	36.5	0	N	N	36.2	0	N	N	N	36.4	0	N	N	N	36.3	0	N	N	N	36.2	0	N
23	SK F 23	2DBS	2DBS	SKF23	Shwe Kyin	18	Adult	M	55	168	DCN	9	N	2009-07-10	Y	39.2	8511	Y	N	36.3	8030	N	36.5	0	N	36.6	0	N	N	36.4	0	N	N	N	36.3	0	N	N	N	36.6	0	N	N	N	36.5	0	N
24	SK F 24	2DBS	2DBS	SKF24	Shwe Kyin	20	Adult	M	55	164	DCN	9	N	2009-07-11	Y	37.3	985	N	N	36.5	0	N	36.4	0	N	36.7	0	N	N	36.6	0	N	N	N	36.5	0	N	N	N	36.7	0	N	N	N	36.4	0	N
25	SK F 25	2DBS	2DBS	SKF25	Shwe Kyin	16	Adult	F	41	157	DCN	9	N	2009-07-10	Y	36.2	3933	N	N	36.6	0	N	36.7	0	N	36.6	0	N	N	36.7	0	N	N	N	36.5	0	N	N	N	36.7	0	N	N	N	36.6	0	N
26	SK F 26	2DBS	2DBS	SKF26	Shwe Kyin	10	5-15	F	20	130	DCN	6	N	2009-07-10	Y	36.3	3308	N	N	36.2	0	N	36.3	0	N	36.4	0	N	N	36.3	0	N	N	N	36.2	0	N	N	N	36.4	0	N	N	N	36.3	0	N
27	SK F 27	2DBS	2DBS	SKF27	Shwe Kyin	13	5-15	M	35	151	DCN	6	N	2009-07-10	Y	38.3	14251	N	N	36.5	0	N	36.3	0	N	36.4	0	N	N	36.2	0	N	N	N	36.6	0	N	N	N	36.7	0	N	N	N	37.5	0	N
28	SK F 28	2DBS	2DBS	SKF28	Shwe Kyin	19	Adult	M	48	160	DCN	9	N	2009-07-10	Y	38.4	3379	Y	N	36.3	0	N	36.2	0	N	36.3	0	N	N	36.1	0	N	N	N	36.4	0	N	N	N	36.3	0	N	N	N	36.2	0	N
29	SK F 29	2DBS	2DBS	SKF29	Shwe Kyin	20	Adult	F	41	150	DCN	9	N	2009-07-11	Y	36.5	27414	N	N	36.7	0	N	36.3	0	N	36.2	0	N	N	36.6	0	N	N	N	36.7	0	N	N	N	36.5	0	N	N	N	36.4	0	N
30	SK F 30	2DBS	2DBS	SKF30	Shwe Kyin	20	Adult	M	58	170	DCN	9	N	2009-07-11	Y	38.9	12317	Y	N	36.1	469	N	36.4	228	N	36.5	0	N	N	36.3	0	N	N	N	36.2	0	N	N	N	36.4	0	N	N	N	36.5	0	N
31	SK F 31	2DBS	2DBS	SKF31	Shwe Kyin	46	Adult	M	53	160	DCN	9	N	2009-07-11	Y	38.1	13540	N	N	36.9	0	N	36.6	0	N	36.7	0	N	N	36.8	0	N	N	N	36.7	0	N	N	N	36.6	0	N	N	N	36.8	0	N
32	SK F 32	2DBS	2DBS	SKF32	Shwe Kyin	26	Adult	F	51	152	DCN	9	N	2009-07-12	Y	37.9	75039	N	N	36.5	0	N	36.7	0	N	36.6	0	N	N	36.5	0	N	N	N	36.7	0	N	N	N	36.5	0	N	N	N	36.6	0	N
33	SK F 33	2DBS	2DBS	SKF33	Shwe Kyin	38	Adult	M	54	170	DCN	9	N	2009-07-13	Y	38.8	16399	Y	N	36.3	0	N	36.4	0	N	36.7	0	N	N	36.5	0	N	N	N	36.3	0	N	N	N	36.6	0	N	N	N	37.9	0	N
34	SK F 34	2DBS	2DBS	SKF34	Shwe Kyin	16	Adult	M	49	168	DCN	9	N	2009-07-13	Y	39.7	9957	N	N	36.2	0	N	36.1	0	N	36.5	0	N	N	36.3	0	N	N	N	36.1	0	N	N	N	36.2	0	N	N	N	36.4	0	N
35	SK F 35	2DBS	2DBS	SKF35	Shwe Kyin	22	Adult	M	50	166	DCN	9	N	2009-07-18	Y	39.4	20866	N	N	36.4	5643	N	36.3	0	N	36.3	0	N	N	36.5	0	N	N	N	36.6	0	N	N	N	36.4	0	N	N	N	36.3	0	N
36	SK F 36	2DBS	2DBS	SKF36	Shwe Kyin	23	Adult	M	55	174	DCN	9	N	2009-07-19	Y	37.7	14970	N	N	36.2	0	N	36.2	0	N	36.5	0	N	N	36.6	0	N	N	N	36.4	0	N	N	N	36.7	0	N	N	N	36.3	0	N
37	SK F 37	2DBS	2DBS	SKF37	Shwe Kyin	18	Adult	M	48	160	DCN	9	N	2009-07-19	Y	38.8	20072	N	N	36.5	4890	N	36.4	0	N	36.6	0	N	N	36.5	0	N	N	N	36.6	0	N	N	N	36.4	0	N	N	N	36.8	0	N
38	SK F 38	2DBS	2DBS	SKF38	Shwe Kyin	38	Adult	F	44	160	DCN	9	N	2009-07-20	Y	37.4	10191	N	N	36.6	0	N	36.7	0	N	36.3	0	N	N	36.5	0	N	N	N	36.6	0	N	N	N	36.4	0	N	N	N	36.7	0	N
39	SK F 39	2DBS	2DBS	SKF39	Shwe Kyin	23	Adult	M	54	180	DCN	9	N	2009-07-20	Y	38.8	16135	N	N	36.8	1539	N	36.5	0	N	36.6	0	N	N	36.8	0	N	N	N	36.7	0	N	N	N	36.4	0	N	N	N	36.5	0	N
40	SK F 40	2DBS	2DBS	SKF40	Shwe Kyin	22	Adult	F	50	178	DCN	9	N	2009-07-20	Y	37.1	1949	Y	N	36.3	1111	N	36.9	0	N	36.2	0	N	N	36.8	0	N	N	N	36.3	0	N	N	N	36.5	0	N	N	N	36.7	0	N
41	SK F 41	2DBS	2DBS	SKF41	Shwe Kyin	17	Adult	M	48	154	DCN	9	N	2009-07-20	Y	37.2	15081	Y	N	36.5	10586	N	36.4	0	N	36.2	0	N	N	36.8	0	N	N	N	36.5	0	N	N	N	36.3	0	N	N	N	37.7	0	N
42	SK F 42	2DBS	2DBS	SKF42	Shwe Kyin	25	Adult	M	51	160	DCN	9	Y	2009-07-21	Y	37.4	23987	Y	N	36.7	0	N	36.5	0	N	36.6	0	N	N	36.7	0	N	N	N	36.4	0	N	N	N	36.8	0	N	N	N	36.5	0	N
43	SK F 43	2DBS	2DBS	SKF43	Shwe Kyin	42	Adult	F	44	152	DCN	9	N	2009-07-21	Y	37.4	3251	Y	N	36.8	359	N	36.6	233	N	36.4	62	N	N	36.3	0	N	N	N	36.5	0	N	N	N	36.4	0	N	N	N	36.3	0	N
44	SK F 44	2DBS	2DBS	SKF44	Shwe Kyin	37	Adult	M	50	162	DCN	9	N	2009-07-21	Y	37.2	2263	N	N	36.3	0	N	36.4	0	N	36.7	0	N	N	36.6	0	N	N	N	36.8	0	N	N	N	36.5	0	N	N	N	36.4	0	N
45	SK F 45	2DBS	2DBS	SKF45	Shwe Kyin	19	Adult	M	59	165	DCN	9	N	2009-07-21	Y	38.4	7209	Y	N	36.5	5696	N	36.4	119	N	36.6	0	N	N	36.5	0	N	N	N	36.6	0	N	N	N	36.4	0	N	N	N	36.5	0	N
46	SK F 46	2DBS	2DBS	SKF46	Shwe Kyin	18	Adult	M	45	156	DCN	9	N	2009-07-21	Y	37.8	12975	Y	N	36.2	144	N	36.4	0	N	36.3	0	N	N	36.5	0	N	N	N	36.4	0	N	N	N	36.7	0	N	N	Y	38.1	0	N
47	SK F 47	2DBS	2DBS	SKF47	Shwe Kyin	31	Adult	M	46	153	DCN	9	N	2009-07-21	Y	38.2	18028	N	N	36.3	188	N	36.7	0	N	36.5	0	N	N	36.1	0	N	N	N	36.9	0	N	N	N	36.4	0	N	N	N	36.6	0	N
48	SK F 48	2DBS	2DBS	SKF48	Shwe Kyin	39	Adult	M	58	163	DCN	9	N	2009-07-21	Y	39.5	17516	N	N	36.9	0	N	36.7	0	N	36.5	0	N	N	36.6	0	N	N	N	36.4	0	N	N	N	36.8	0	N	N	N	36.7	0	N
49	SK F 49	2DBS	2DBS	SKF49	Shwe Kyin	16	Adult	M	47	152	DCN	9	N	2009-07-21	Y	37.6	17340	N	N	36.1	2868	N	36.3	0	N	36.4	0	N	N	36.2	0	N	N	N	36.1	0	N	N	N	36.3	0	N	N	N	36.2	0	N
50	SK F 50	2DBS	2DBS	SKF50	Shwe Kyin	18	Adult	F	42	153	DCN	9	N	2009-07-21	Y	38	32669	N	N	36.4	11464	N	36.5	0	N	36.4	0	N	N	36.3	0	N	N	N	36.5	0	N	N	N	36.4	0	N	N	N	36.3	0	N
51	SK F 51	2DBS	2DBS	SKF51	Shwe Kyin	19	Adult	M	57	170	DCN	9	N	2009-07-22	Y	38.6	16796	Y	N	36.7	146	N	36.8	0	N	36.9	0	N	N	36.6	0	N	N	Y	37.8	0	N	N	N	36.7	0	N	N	N	36.6	0	N
52	SK F 52	2DBS	2DBS	SKF52	Shwe Kyin	25	Adult	F	50	153	DCN	9	N	2009-07-22	Y	37.9	12143	Y	N	36.6	0	N	36.4	0	N	36.3	0	N	N	36.5	0	N	N	N	36.6	0	N	N	N	36.3	0	N	N	N	36.4	0	N
53	SK F 53	2DBS	2DBS	SKF53	Shwe Kyin	31	Adult	M	58	165	DCN	9	N	2009-07-23	Y	37.8	34780	N	N	36.1	0	N	36.3	0	N	36.7	0	N	N	36.5	0	N	N	N	36.4	0	N	N	N	36.6	0	N	N	N	36.2	0	N
54	SK F 54	2DBS	2DBS	SKF54	Shwe Kyin	40	Adult	F	37	145	DCN	9	N	2009-07-23	Y	38.2	6491	N	N	36.2	531	N	36.1	0	N	36.3	0	N	N	36.1	0	N	N	N	36.2	0	N	N	N	36.4	0	N	N	N	36.3	0	N
55	SK F 55	2DBS	2DBS	SKF55	Shwe Kyin	17	Adult	M	47	165	DCN	9	N	2009-07-24	Y	39.3	11736	N	N	36.4	212	N	36.3	0	N	36.5	0	N	N	36.2	0	N	N	N	36.4	0	N	N	N	36.3	0	N	N	N	36.5	0	N	Day22	N
56	SK F 56	2DBS	2DBS	SKF56	Shwe Kyin	20	Adult	M	54	167	DCN	9	N	2009-07-24	Y	36.9	7863	Y	N	36.6	1931	N	36.6	0	N	36.6	0	N	N	36.5	0	N	N	N	36.5	0	N	N	N	36.5	0	N	N	N	36.6	0	N
57	SK F 57	2DBS	2DBS	SKF57	Shwe Kyin	21	Adult	M	56	170	DCN	9	N	2009-07-26	Y	37.4	2622	N	N	36.5	0	N	36.4	0	N	36.6	0	N	N	36.3	0	N	N	N	36.7	0	N	N	N	36.5	0	N	N	N	36.4	0	N
58	SK F 58	2DBS	2DBS	SKF58	Shwe Kyin	21	Adult	M	58	173	DCN	9	N	2009-07-26	Y	38.4	27954	N	N	36.3	5744	N	36.4	0	N	36.2	0	N	N	36.4	0	N	N	N	36.3	0	N	N	N	36.5	0	N	N	N	36.3	0	N
59	SK F 59	2DBS	2DBS	SKF59	Shwe Kyin	16	Adult	M	55	162	DCN	9	N	2009-07-28	Y	37.7	15688	N	N	36.7	139	N	36.9	0	N	36.5	0	N	N	36.6	0	N	N	N	36.4	0	N	N	N	36.8	0	N	N	N	36.5	0	N
60	SK F 60	2DBS	2DBS	SKF60	Shwe Kyin	36	Adult	M	51	160	DCN	9	N	2009-07-29	Y	37.4	43897	N	N	36.8	945	N	36.5	0	N	36.7	0	N	N	36.6	0	N	N	N	36.8	0	N	N	N	36.7	0	N	N	N	36.6	0	N
61	SK F 61	2DBS	2DBS	SKF61	Shwe Kyin	21	Adult	M	58	170	DCN	9	N	2009-07-29	Y	37.9	3007	N	N	36.8	0	N	36.7	0	N	36.5	0	N	N	36.4	0	N	N	N	36.6	0	N	N	N	36.3	0	N	N	N	36.2	0	N
62	SK F 62	2DBS	2DBS	SKF62	Shwe Kyin	23	Adult	M	54	180	DCN	9	N	2009-07-29	Y	38.6	4200	N	N	37.1	1571	N	36.8	0	N	36.1	0	N	N	36.8	0	N	N	N	36.4	0	N	N	N	36.6	0	N	N	N	36.7	0	N	Day11	N
63	SK F 63	2DBS	2DBS	SKF63	Shwe Kyin	15	Adult	M	43	154	DCN	9	N	2009-07-30	Y	37.2	12230	Y	N	36.5	5447	N	36.6	0	N	36.8	0	N	N	36.1	0	N	N	N	36.4	0	N	N	N	36.5	0	N	N	N	36.3	0	N
64	SK F 64	2DBS	2DBS	SKF64	Shwe Kyin	29	Adult	M	65	171	DCN	9	N	2009-07-30	Y	36.9	8471	N	N	36.6	846	N	36.8	0	N	36.7	0	N	N	36.4	0	N	N	N	36.1	0	N	N	N	36.8	0	N	N	N	36.6	0	N
65	SK F 65	2DBS	2DBS	SKF65	Shwe Kyin	30	Adult	M	51	167	DCN	9	N	2009-07-30	Y	39.9	3261	N	N	36.5	0	N	36.4	0	N	36.2	0	N	N	36.6	0	N	N	N	36.7	0	N	N	N	36.7	0	N	N	N	36.6	0	N
66	SK F 66	2DBS	2DBS	SKF66	Shwe Kyin	15	Adult	M	48	164	DCN	9	N	2009-07-31	Y	37.1	9651	N	N	36.8	0	N	36.5	0	N	36.3	0	N	N	36.8	0	N	N	N	36.9	0	N	N	N	36.3	0	N	N	N	36.7	0	N
67	SK F 67	2DBS	2DBS	SKF67	Shwe Kyin	15	Adult	M	52	168	DCN	9	N	2009-07-31	Y	39.3	52400	N	N	36.7	0	N	36.4	0	N	36.2	0	N	N	36.7	0	N	N	N	36.5	0	N	N	N	36.6	0	N	N	N	36.4	0	N
68	SK F 68	2DBS	2DBS	SKF68	Shwe Kyin	28	Adult	M	55	167	DCN	9	N	2009-08-01	Y	37.5	22284	N	N	36.4	1479	N	36.1	0	N	36.3	0	N	N	36.5	0	N	N	N	36.2	0	N	N	N	36.4	0	N	N	N	36.1	0	N
69	SK F 69	2DBS	2DBS	SKF69	Shwe Kyin	18	Adult	M	57	170	DCN	9	N	2009-08-02	Y	38.7	19101	N	N	37.3	0	N	36.7	0	N	36.6	0	N	N	36.5	0	N	N	N	36.3	0	N	N	N	36.7	0	N	N	N	37.4	0	N
70	SK F 70	2DBS	2DBS	SKF70	Shwe Kyin	25	Adult	M	49	166	DCN	9	N	2009-08-04	Y	38.5	9308	Y	N	36.3	776	N	36.5	0	N	36.6	0	N	N	36.4	0	N	N	N	36.3	0	N	N	N	36.7	0	N	N	N	36.6	0	N
71	SK F 71	2DBS	2DBS	SKF71	Shwe Kyin	26	Adult	F	60	173	DCN	9	N	2009-08-05	Y	38.6	9809	N	N	36.9	1638	N	36.7	0	N	36.6	0	N	N	36.7	0	N	N	N	36.8	0	N	N	N	36.9	0	N	N	N	36.6	0	N
72	SK F 72	2DBS	2DBS	SKF72	Shwe Kyin	34	Adult	M	51	161	DCN	9	N	2009-08-05	Y	39.4	5728	N	N	36.2	0	N	36.4	0	N	36.3	0	N	N	36.2	0	N	N	N	36.1	0	N	N	N	36.5	0	N	N	N	36.4	0	N
[truncated: 21 more columns]

## Sheet: MyawaddyA
No	ID				Place of residence/ study sites	Age (years)	Age Category	Sex	Weight (kg)	Height (cm)	Drug	Total dose (tablets or mg)	Previous antimalarial intake	Date D0	History of fever D0	Temp D0	Para D0	Gametocytes D0	Danger sign/severe malaria D1	Temp D1	Para D1	Danger sign/severe malaria D2	Temp D2	Para D2	Danger sign/severe malaria D3	Temp D3	Para D3	Danger sign/severe malaria D7	History of fever D7	Temp D7	Para D7	Gametocytes D7	Danger sign/severe malaria D14	History of fever D14	Temp D14	Para D14	Gametocytes D14	Danger sign/severe malaria D21	History of fever D21	Temp D21	Para D21	Gametocytes D21	Danger sign/severe malaria D28	History of fever D28	Temp D28	Para D28	Gametocytes D28	Unscheduled day	Danger sign/severe malaria unscheduled day
1	MDAL01	MDAL01	2DBS	2DBS	Myit-tar-linn-myaing	9	5-15	M	19	120	AL	12	N	2010-08-31	Y	36.8	763	Y	N	36.4	0	N	36	0	N	36	0	N	N	36	0	Y	N	N	36	0	N	N	N	36	0	N
2	MDAL02	MDAL02	2DBS	2DBS	Myit-tar-linn-myaing	11	5-15	F	29	141	AL	18	N	2010-08-31	Y	39	3012	Y	N	38.4	298	N	36	47	N	36	0	N	N	36	0	N	N	N	36	0	N	N	N	36	0	N
3	MDAL03	MDAL03	2DBS	2DBS	Myit-tar-linn-myaing	11	5-15	F	32	143	AL	18	N	2010-08-31	Y	37.9	28157	N	N	37	20521	N	36	298	N	37	0	N	N	36	0	N	N	N	36	0	N	N	N	36	0	N						Day5	N
4	MDAL04	MDAL04	2DBS	2DBS	Myit-tar-linn-myaing	25	Adult	M	55	170	AL	24	N	2010-08-31	Y	39.1	13009	Y	N	38	7072	N	36	0	N	36	0	N	N	36	0	N	N	N	36	0	N	N	N	36	0	N
5	MDAL05	MDAL05	2DBS	2DBS	Myit-tar-linn-myaing	34	Adult	M	60	168	AL	24	N	2010-08-31	Y	40	12803	N	N	37	2678	N	36	1549	N	36	0	N	N	36	0	N	N	N	36	0	N	N	N	36	0	N
6	MDAL06	MDAL06	2DBS	2DBS	Myit-tar-linn-myaing	18	Adult	M	48	161	AL	24	N	2010-08-31	Y	39.1	1301	N	N	36	885	N	36	0	N	36	0	N	N	36	0	N	N	N	36	0	N	N	N	36	0	N
7	MDAL07	MDAL07	2DBS	2DBS	Myit-tar-linn-myaing	13	5-15	M	25	135	AL	18	N	2010-09-01	Y	39	32297	N	N	37	2044	N	36	71	N	36	0	N	N	36	0	N	N	N	36	0	N	N	N	36	0	N
8	MDAL08	MDAL08	2DBS	2DBS	Myit-tar-linn-myaing	28	Adult	M	48	162	AL	24	N	2010-09-01	Y	39	2740	N	N	36	1824	N	36	0	N	36	0	N	N	36	0	N	N	N	36	0	N	N	N	36	0	N
9	MDAL09	MDAL09	2DBS	2DBS	Myit-tar-linn-myaing	6	5-15	M	16	110	AL	12	N	2010-09-02	Y	39	80590	N	N	36	131	N	36	0	N	36	0	N	N	36	0	N	N	N	36	0	N	N	N	36	0	N
10	MDAL10	MDAL10	2DBS	2DBS	Myit-tar-linn-myaing	6	5-15	F	18	120	AL	12	N	2010-09-02	Y	39	8587	N	N	36	841	N	36	105	N	36	0	N	N	36	0	N	N	N	36	0	N	N	N	36	0	N
11	MDAL11	MDAL11	2DBS	2DBS	Myit-tar-linn-myaing	21	Adult	M	60	163	AL	24	N	2010-09-02	Y	39	12815	N	N	36	2000	N	36	0	N	36	0	N	N	36	0	N	N	N	36	0	N	N	N	36	0	N
12	MDAL12	MDAL12	2DBS	2DBS	Myit-tar-linn-myaing	7	5-15	F	20	115	AL	12	N	2010-09-03	Y	38.8	7162	N	N	37	2287	N	36	0	N	36	0	N	N	36	0	N	N	N	36	0	N	N	N	36	0	N
14	MDAL14	MDAL14	2DBS	2DBS	Myit-tar-linn-myaing	28	Adult	M	52	163	AL	24	N	2010-09-04	Y	39	5379	N	N	36	136	N	36	0	N	36	0	N	N	36	0	N	N	N	36	0	N	N	N	36	0	N
15	MDAL15	MDAL15	2DBS	2DBS	Myit-tar-linn-myaing	7	5-15	M	20	120	AL	12	N	2010-09-04	Y	40	26689	N	N	37	25448	N	36	425	N	36	23	N	N	36	0	N	N	N	36	0	N	N	N	36	0	N
16	MDAL16	MDAL16	2DBS	2DBS	Myit-tar-linn-myaing	19	Adult	F	34	142	AL	18	N	2010-09-04	Y	39	4028	N	N	36	68	N	36	0	N	36	0	N	N	36	0	N	N	N	36	0	N	N	N	36	0	N
17	MDAL17	MDAL17	2DBS	2DBS	Myit-tar-linn-myaing	16	Adult	M	31	140	AL	18	N	2010-09-04	Y	39	4027	N	N	36	272	N	36	23	N	36	0	N	N	36	0	N	N	N	36	0	N	N	N	36	0	N
18	MDAL18	MDAL18	2DBS	2DBS	Myit-tar-linn-myaing	53	Adult	M	60	161	AL	24	N	2010-09-05	Y	36.8	2194	N	N	36	0	N	36	0	N	36	0	N	N	36	0	N	N	N	36	0	N	N	N	39	0	N
19	MDAL19	MDAL19	2DBS	2DBS	Myit-tar-linn-myaing	10	5-15	M	29	130	AL	18	N	2010-09-05	Y	39	23206	N	N	36	361	N	36	0	N	36	0	N	N	36	0	N	N	N	36	0	N	N	N	36	0	N
21	MDAL21	MDAL21	2DBS	2DBS	Myit-tar-linn-myaing	38	Adult	M	54	153	AL	24	N	2010-09-05	Y	39	8377	N	N	36	380	N	36	0	N	36	0	N
22	MDAL22	MDAL22	2DBS	2DBS	Myit-tar-linn-myaing	34	Adult	F	58	161	AL	24	N	2010-09-06	Y	38.4	3152	N	N	36	0	N	36	0	N	36	0	N
23	MDAL23	MDAL23	2DBS	2DBS	Myit-tar-linn-myaing	17	Adult	M	60	165	AL	24	N	2010-09-06	Y	38.4	7838	N	N	37		N	36	0	N	36	0	N
24	MDAL24	MDAL24	2DBS	2DBS	Myit-tar-linn-myaing	53	Adult	M	48	163	AL	24	N	2010-09-06	Y	38.8	19468	Y	N	37	484	N	36	0	N	36	0	N
25	MDAL25	MDAL25	2DBS	2DBS	Myit-tar-linn-myaing	44	Adult	M	47	165	AL	24	N	2010-09-07	Y	39.7	1179	N	N	36	66	N	36	0	N	36	0	N
26	MDAL26	MDAL26	2DBS	2DBS	Myit-tar-linn-myaing	42	Adult	M	55	168	AL	24	N	2010-09-07	Y	39.4	8098	N	N	37	23	N	36	0	N	36	0	N
28	MDAL28	MDAL28	2DBS	2DBS	Myit-tar-linn-myaing	24	Adult	M	52	158	AL	24	N	2010-09-07	Y	38	731	Y	N	36	0	N	36	0	N	36	0	N
29	MDAL29	MDAL29	2DBS	2DBS	Myit-tar-linn-myaing	10	5-15	M	23	130	AL	12	N	2010-09-08	Y	39	5882	N	N	36	0	N	36	0	N	36	0	N
30	MDAL30	MDAL30	2DBS	2DBS	Myit-tar-linn-myaing	6	5-15	M	20	129	AL	12	N	2010-09-08	Y	39	48456	N	N	36	377	N	36	0	N	36	0	N
32	MDAL32	MDAL32	2DBS	2DBS	Myit-tar-linn-myaing	37	Adult	M	50	163	AL	24	N	2010-09-09	Y	39	6300	N	N	36	0	N	36	0	N	36	0	N
33	MDAL33	MDAL33	2DBS	2DBS	Myit-tar-linn-myaing	23	Adult	M	50	165	AL	24	N	2010-09-08	Y	39.4	83894	N	N	37	2801	N	36	0	N	36	0	N
34	MDAL34	MDAL34	2DBS	2DBS	Myit-tar-linn-myaing	43	Adult	M	53	162	AL	24	N	2010-09-08	Y	38	4018	N	N	36	1671	N	36	0	N	36	0	N
35	MDAL35	MDAL35	2DBS	2DBS	Myit-tar-linn-myaing	38	Adult	F	40	158	AL	24	N	2010-09-09	Y	38	31211	N	N	36	332	N	36	0	N	36	0	N
36	MDAL36	MDAL36	2DBS	2DBS	Myit-tar-linn-myaing	6	5-15	F	16	101	AL	12	N	2010-09-10	Y	39	2793	N	N	36	46	N	36	0	N	36	0	N
37	MDAL37	MDAL37	2DBS	2DBS	Myit-tar-linn-myaing	34	Adult	M	41	145	AL	24	N	2010-09-10	Y	38	2442	N	N	37	702	N	36	0	N	36	0	N
38	MDAL38	MDAL38	2DBS	2DBS	Myit-tar-linn-myaing	20	Adult	F	45	153	AL	24	N	2010-09-11	Y	39	6078	N	N	36	1860	N	36	406	N	36	0	N
39	MDAL39	MDAL39	2DBS	2DBS	Myit-tar-linn-myaing	16	Adult	M	48	165	AL	24	N	2010-09-12	Y	39	1034	N	N	36	297	N	36	0	N	36	0	N
40	MDAL40	MDAL40	2DBS	2DBS	Myit-tar-linn-myaing	29	Adult	M	70	166	AL	24	N	2010-09-12	Y	38.9	8058	N	N	37	382	N	36	69	N	36	0	N
41	MDAL41	MDAL41	2DBS	2DBS	Myit-tar-linn-myaing	26	Adult	F	50	148	AL	24	N	2010-09-12	Y	39	20012	N	N	37	3854	N	36	0	N	36	0	N
42	MDAL42	MDAL42	2DBS	2DBS	Myit-tar-linn-myaing	19	Adult	F	38	159	AL	24	N	2010-09-12	Y	39	5611	Y	N	37	1567	N	37	0	N	36	0	N
43	MDAL43	MDAL43	2DBS	2DBS	Myit-tar-linn-myaing	23	Adult	F	47	153	AL	24	N	2010-09-13	Y	39	6823	N	N	36	247	N	36	0	N	36	0	N
44	MDAL44	MDAL44	2DBS	2DBS	Myit-tar-linn-myaing	28	Adult	F	52	153	AL	24	N	2010-09-14	Y	40	18337	N	N	36	5176	N	36	0	N	36	0	N
45	MDAL45	MDAL45	2DBS	2DBS	Myit-tar-linn-myaing	52	Adult	F	56	156	AL	24	N	2010-09-15	Y	39	681	N	N	36	23	N	36	0	N	36	0	N
46	MDAL46	MDAL46	2DBS	2DBS	Myit-tar-linn-myaing	6	5-15	M	18	101	AL	12	N	2010-09-14	Y	38.6	23617	N	N	36	1371	N	36	0	N	36	0	N
47	MDAL47	MDAL47	2DBS	2DBS	Myit-tar-linn-myaing	56	Adult	M	49	163	AL	24	N	2010-09-16	Y	39	1364	N	N	36	0	N	36	0	N	36	0	N
48	MDAL48	MDAL48	2DBS	2DBS	Myit-tar-linn-myaing	6	5-15	F	18	94	AL	12	N	2010-09-17	Y	38	685	N	N	36	0	N	36	0	N	36	0	N
49	MDAL49	MDAL49	2DBS	2DBS	Myit-tar-linn-myaing	6	5-15	M	15	69	AL	12	N	2010-09-17	Y	39	580	N	N	36	487	N	36	0	N	36	0	N
50	MDAL50	MDAL50	2DBS	2DBS	Myit-tar-linn-myaing	6	5-15	M	18	100	AL	12	N	2010-09-19	Y	39	16780	N	N	37	1008	N	36	0	N	36	0	N
53	MDAL53	MDAL53	2DBS	2DBS	Myit-tar-linn-myaing	10	5-15	M	25	120	AL	18	N	2010-09-20	Y	40	6079	N	N	37	2074	N	36	0	N	36	0	N
54	MDAL54	MDAL54	2DBS	2DBS	Myit-tar-linn-myaing	56	Adult	M	53	162	AL	24	N	2010-09-21	Y	39	7487	N	N	36	0	N	36	0	N	36	0	N
56	MDAL56	MDAL56	2DBS	2DBS	Myit-tar-linn-myaing	18	Adult	M	47	153	AL	24	N	2010-09-21	Y	39.5	4556	N	N	37	0	N	36	0	N	36	0	N
57	MDAL57	MDAL57	2DBS	2DBS	Myit-tar-linn-myaing	16	Adult	M	52	163	AL	24	N	2010-09-23	Y	39	2575	N	N	38	3991	N	36	391	N	36	0	N
58	MDAL58	MDAL58	2DBS	2DBS	Myit-tar-linn-myaing	39	Adult	M	47	160	AL	24	N	2010-09-24	Y	39.5	942	N	N	38	0	N	36	0	N	36	0	N
59	MDAL59	MDAL59	2DBS	2DBS	Myit-tar-linn-myaing	11	5-15	F	18	125	AL	12	N	2010-09-24	Y	39	77333	N	N	37	4909
60	MDAL60	MDAL60	2DBS	2DBS	Myit-tar-linn-myaing	29	Adult	M	54	154	AL	24	N	2010-09-24	Y	38.7	3172	N	N	37	333
61	MDAL61	MDAL61	2DBS	2DBS	Myit-tar-linn-myaing	7	5-15	F	16	98	AL	12	N	2010-09-25	Y	38.8	19368	N	N	36.5	6000
62	MDAL62	MDAL62	2DBS	2DBS	Myit-tar-linn-myaing	33	Adult	M	55	165	AL	24	N	2010-09-26	Y	38	4108	N	N	36	0
64	MDAL64	MDAL64	2DBS	2DBS	Myit-tar-linn-myaing	41	Adult	F	55	162	AL	24	N	2010-09-27	Y	39	2962	N
[truncated: 49 more columns]

## Sheet: RakhineD
No	Filter paper to Kunming	Day0	Day28	ID	Place of residence/ study sites	Age (years)	Age Category	Sex	Weight (kg)	Height (cm)	Drug	Total dose (tablets or mg)	Previous antimalarial intake	Date D0	History of fever D0	Temp D0	Para D0	Gametocytes D0	Danger sign/severe malaria D1	Temp D1	Para D1	Danger sign/severe malaria D2	Temp D2	Para D2	Danger sign/severe malaria D3	Temp D3	Para D3	Danger sign/severe malaria D7	History of fever D7	Temp D7	Para D7	Gametocytes D7	Danger sign/severe malaria D14	History of fever D14	Temp D14	Para D14	Gametocytes D14	Danger sign/severe malaria D21	History of fever D21	Temp D21	Para D21	Gametocytes D21	Danger sign/severe malaria D28	History of fever D28	Temp D28	Para D28	Gametocytes D28	Unscheduled day	Danger sign/severe malaria unscheduled day
1	RKDP01	1DBS	1DBS	RKDP01	Sinthay	23	Adult	M	49	166	DP	9 tab	N	2010-09-23	Y	36.4	12186	N	N	36.7	0	N	36.8	0	N	36.5	0	N	N	36.7	0	N	N	N	36.8	0	N	N	N	36.8	0	N	N	N	37.2	0	N
2	RKDP02	1DBS	1DBS	RKDP02	Sinthay	35	Adult	M	55	165	DP	9 tab	N	2010-09-23	Y	36.9	898	N	N	37.1	0	N	36.8	0	N	36.4	0	N	N	36.8	0	N	N	N	37	0	N	N	N	36.8	0	N	N	Y	37.5	0	N
3	RKDP03	1DBS	1DBS	RKDP03	Sinthay	54	Adult	M	51	165	DP	9 tab	N	2010-09-23	Y	36.7	674	N	N	36.7	0	N	36.7	0	N	36.8	0	N	N	36.4	0	N	N	N	36.7	0	N	N	N	36.7	0	N	N	N	36.7	0	N
4	RKDP04	1DBS	1DBS	RKDP04	Sinthay	29	Adult	M	49	159	DP	9 tab	N	2010-09-24	Y	39	41498	N	N	36.4	215	N	36.8	0	N	37	0	N	N	37	0	N	N	N	37.2	0	N	N	N	36.8	0	N	N	N	36.7	0	N
6	RKDP06	1DBS	1DBS	RKDP06	Sinthay	17	Adult	M	50	160	DP	9 tab	N	2010-09-25	Y	39.5	12879	N	N	37	171	N	36.8	0	N	36.8	0	N	N	36.8	0	N	N	N	37.2	0	N	N	N	37	0	N	N	N	36.7	0	N
7	RKDP07	1DBS	1DBS	RKDP07	Sinthay	16	Adult	M	23	149	DP	4.5 tab	N	2010-09-25	Y	39.1	24259	N	N	36.5	1583	N	36.7	0	N	36.7	0	N	N	36.8	0	N	N	N	37	0	N	N	N	37.2	0	N	N	N	36.5	0	N
8	RKDP08	1DBS	1DBS	RKDP08	Sinthay	33	Adult	M	48	158	DP	9 tab	N	2010-09-25	Y	37.8	3450	N	N	36.5	0	N	37	0	N	37	0	N	N	37	0	N	N	N	36.6	0	N	N	N	37	0	N	N	N	36.7	0	N
10	RKDP10	1DBS	1DBS	RKDP10	Sinthay	29	Adult	M	61	164	DP	9 tab	N	2010-09-27	Y	37.9	7629	N	N	37.2	0	N	37	0	N	36.8	0	N	N	36.8	0	N	N	N	36.8	0	N	N	N	36.5	0	N	N	N	36.8	0	N
11	RKDP11	1DBS	1DBS	RKDP11	Sinthay	30	Adult	M	53	158	DP	9 tab	N	2010-09-28	Y	37.5	5568	N	N	37.2	103	N	37.2	0	N	36.8	0	N	N	36.8	0	N	N	N	37.5	0	N	N	N	37.2	0	N	N	N	37.2	0	N
12	RKDP12	1DBS	1DBS	RKDP12	Sinthay	8	5-15	M	18	90	DP	3 tab	N	2010-09-29	Y	37	31692	Y	N	36.8	83	N	36.8	0	N	36.8	0	N	N	37	0	N	N	N	36.8	0	N	N	N	36.8	0	N	N	N	37.2	0	N
14	RKDP14	1DBS	1DBS	RKDP14	Kyauktaw	11	5-15	F	35	156	DP	6 tab	N	2010-10-02	Y	37	2117	N	N	36.8	0	N	36.8	0	N	36.8	0	N	N	37	0	N	N	N	37	0	N	N	N	36.7	0	N	N	N	36.7	0	N
15	RKDP15	1DBS	1DBS	RKDP15	Kyauktaw	25	Adult	M	50	162	DP	9 tab	N	2010-10-02	Y	37.1	56369	N	N	37	0	N	36.6	0	N	36.7	0	N	N	36.8	0	N	N	N	36.8	0	N	N	N	36.8	0	N	N	Y	37.1	0	N
16	RKDP16	1DBS	1DBS	RKDP16	Kyauktaw	12	5-15	M	29	140	DP	4.5 tab	N	2010-10-02	Y	36.9	3887	N	N	36.7	0	N	36.9	0	N	36.9	0	N	N	37	0	N	N	N	36.8	0	N	N	N	36.9	0	N	N	N	36.8	0	N
17	RKDP17	1DBS	1DBS	RKDP17	Kyauktaw	6	5-15	F	15	96	DP	3 tab	N	2010-10-02	N	37.8	21269	N	N	36.5	0	N	36.9	0	N	36.7	0	N	N	36.8	0	N	N	N	37	0	N	N	N	37	0	N	N	N	36.7	0	N
18	RKDP18	1DBS	1DBS	RKDP18	Kyauktaw	19	Adult	M	45	153	DP	9 tab	N	2010-10-02	Y	38.2	2816	N	N	36.9	3635	N	36.8	0	N	36.9	0	N	N	37	0	N	N	N	36.8	0	N	N	N	36.8	0	N	N	N	36.7	0	N
19	RKDP19	1DBS	1DBS	RKDP19	Kyauktaw	7	5-15	M	16	99	DP	3 tab	N	2010-10-02	N	38.5	4469	N	N	37	62	N	36.8	0	N	36.8	0	N	N	37	0	N	N	N	36.8	0	N	N	N	36.7	0	N	N	N	36.6	0	N
20	RKDP20	1DBS	1DBS	RKDP20	Kyauktaw	15	Adult	M	40	159	DP	9 tab	N	2010-10-02	Y	37.5	5486	N	N	36.5	1131	N	36.9	0	N	36.9	0	N	N	37	0	N	N	N	36.7	0	N	N	N	36.8	0	N	N	N	36.7	0	N
21	RKDP21	1DBS	1DBS	RKDP21	Kyauktaw	6	5-15	F	20	120	DP	4.5 tab	N	2010-10-02	Y	38.1	4505	N	N	36.8	30	N	37	0	N	37	0	N	N	36.8	0	N	N	N	36.9	0	N	N	N	36.7	0	N	N	N	36.9	0	N
22	RKDP22	1DBS	1DBS	RKDP22	Kyauktaw	12	5-15	M	24	120	DP	4.5 tab	N	2010-10-04	Y	38.5	63620	N	N	37	220	N	36.8	26	N	36.8	0	N	N	36.8	0	N	N	N	36.7	0	N	N	N	36.7	0	N	N	N	36.8	0	N
23	RKDP23	1DBS	1DBS	RKDP23	Kyauktaw	20	Adult	M	55	165	DP	9 tab	N	2010-10-04	N	37.8	9594	N	N	36.7	47	N	37	0	N	36.8	0	N	Y	38.3	0	N	N	N	36.8	0	N	N	N	37	0	N	N	N	37	0	N
24	RKDP24	1DBS	1DBS	RKDP24	Kyauktaw	22	Adult	M	48	166	DP	9 tab	N	2010-10-04	Y	36.9	5005	N	N	37.1	34	N	36.8	0	N	36.7	0	N	N	36.7	0	N	N	N	36.8	0	N	N	N	36.7	0	N	N	N	36.7	0	N
25	RKDP25	1DBS	1DBS	RKDP25	Kyauktaw	43	Adult	M	55	168	DP	9 tab	N	2010-10-04	Y	37.2	3379	Y	N	36.9	0	N	36.7	0	N	36.8	0	N	N	36.7	0	N	N	N	36.7	0	N	N	N	36.8	0	N	N	N	36.8	0	N
26	RKDP26	1DBS	1DBS	RKDP26	Kyauktaw	18	Adult	F	50	160	DP	9 tab	N	2010-10-04	Y	36.9	1181	N	N	36.9	0	N	36.9	0	N	37	0	N	N	37	0	N	N	N	36.9	0	N	N	Y	37.2	0	N	N	N	36.8	0	N
27	RKDP27	1DBS	1DBS	RKDP27	Kyauktaw	9	5-15	M	19	120	DP	4.5 tab	N	2010-10-04	Y	38.8	1429	N	N	37	0	N	36.8	0	N	36.7	0	N	N	36.6	0	N	N	N	36.7	0	N	N	N	36.8	0	N	N	N	36.8	0	N
28	RKDP28	1DBS	1DBS	RKDP28	Kyauktaw	18	Adult	M	40	150	DP	9 tab	N	2010-10-04	Y	36.8	16526	N	N	36.8	0	N	37	0	N	36.8	0	N	N	36.7	0	N	N	N	36.7	0	N	N	N	36.7	0	N	N	N	36.7	0	N
29	RKDP29	1DBS	1DBS	RKDP29	Kyauktaw	18	Adult	M	45	169	DP	9 tab	N	2010-10-04	Y	40.1	13745	N	N	37	78	N	36.8	0	N	36.8	0	N	N	36.8	0	N	N	N	36.7	0	N	N	N	36.8	0	N	N	N	36.8	0	N
30	RKDP30	1DBS	1DBS	RKDP30	Kyauktaw	8	5-15	M	15	103	DP	3 tab	N	2010-10-04	Y	37	4813	N	N	36.7	34	N	37	0	N	36.8	0	N	N	37.2	0	N	N	N	37	0	N	N	N	36.8	0	N	N	N	36.7	0	N
31	RKDP31	1DBS	1DBS	RKDP31	Kyauktaw	50	Adult	M	53	170	DP	9 tab	N	2010-10-04	Y	36.8	1094	N	N	39.8	0	N	37	0	N	36.8	0	N	N	37	0	N	N	N	36.7	0	N	N	N	36.7	0	N	N	N	36.8	0	N
35	RKDP35	2DBS	2DBS	RKDP35	Kyauktaw	19	Adult	M	50	160	DP	9 tab	N	2010-10-05	Y	37	13336	N	N	37	0	N	36.8	0	N	36.6	0	N	N	36.7	0	N	N	N	36.8	0	N	N	N	36.7	0	N	N	N	36.7	0	N
36	RKDP36	2DBS	2DBS	RKDP36	Kyauktaw	37	Adult	M	45	156	DP	9 tab	N	2010-10-05	Y	37	13188	N	N	36.9	0	N	37	0	N	36.6	0	N	N	37	0	N	N	N	36.8	0	N	N	N	37	0	N	N	N	36.8	0	N
37	RKDP37	2DBS	2DBS	RKDP37	Kyauktaw	21	Adult	M	55	170	DP	9 tab	N	2010-10-05	N	37.5	16513	N	N	36.8	11	N	36.7	0	N	36.7	0	N	N	37	0	N	N	N	36.7	0	N	N	Y	37.2	0	N	N	N	36.7	0	N
38	RKDP38	2DBS	2DBS	RKDP38	Kyauktaw	23	Adult	M	50	160	DP	9 tab	N	2010-10-05	N	37.5	22107	N	N	37	407	N	37	0	N	37	0	N	N	36.8	0	N	N	N	36.8	0	N	N	Y	37	0	N	N	N	36.8	0	N
39	RKDP39	2DBS	2DBS	RKDP39	Kyauktaw	11	5-15	F	25	135	DP	4.5 tab	N	2010-10-05	Y	37.3	5201	N	N	37	0	N	36.7	0	N	36.7	0	N	N	37	0	N	N	N	36.7	0	N	N	N	36.7	0	N	N	N	36.9	0	N
40	RKDP40	2DBS	2DBS	RKDP40	Kyauktaw	10	5-15	F	20	120	DP	4.5 tab	N	2010-10-05	Y	36.8	1471	Y	N	36.6	0	N	36.6	0	N	36.7	0	N	N	36.7	0	N	N	N	36.8	0	N	N	N	36.8	0	N	N	N	36.7	0	N
42	TMDP03	2DBS	2DBS	TMDP03	TinMa	30	Adult	M	67	170	DP	9 tab	N	2010-10-04	Y	37.1	14483	N	N	36.8	0	N	36.7	0	N	36.9	0	N	N	36.8	0	N	N	N	36.8	0	N	N	N	36.7	0	N	N	N	36.8	0	N
43	TMDP04	2DBS	2DBS	TMDP04	TinMa	10	5-15	F	19	118	DP	4.5 tab	N	2010-10-04	Y	40.2	15981	N	N	36.5	0	N	36.7	0	N	37	0	N	N	36.8	0	N	N	N	37	0	N	N	N	36.8	0	N	N	N	36.7	0	N
44	TMDP05	2DBS	2DBS	TMDP05	TinMa	26	Adult	F	42	146	DP	9 tab	N	2010-10-04	Y	37.1	2240	N	N	36.8	0	N	37	0	N	36.8	0	N	N	36.7	0	N	N	N	36.8	0	N	N	N	36.8	0	N	N	N	36.7	0	N
45	TMDP06	2DBS	2DBS	TMDP06	TinMa	11	5-15	M	28	126	DP	4.5 tab	N	2010-10-04	Y	37.2	645	Y	N	37	0	N	36.7	0	N	36.5	0	N	N	37	0	Y	N	N	37	0	Y	N	N	36.8	0	Y	N	N	36.7	0	N
46	TMDP07	2DBS	2DBS	TMDP07	TinMa	56	Adult	F	42	145	DP	9 tab	N	2010-10-04	Y	37	1916	N	N	36.4	0	N	36.8	0	N	36.4	0	N	N	36.9	0	N	N	N	37	0	N	N	N	36.8	0	N	N	N	36.7	0	N
47	TMDP08	2DBS	2DBS	TMDP08	TinMa	15	Adult	M	34	140	DP	6 tab	N	2010-10-04	Y	39.4	41657	N	N	36.4	14582	N	37	0	N	37	0	N	N	36.8	0	N	N	N	36.7	0	N	N	N	36.8	0	N	N	N	37	0	N
48	TMDP09	2DBS	2DBS	TMDP09	TinMa	40	Adult	M	62	170	DP	9 tab	N	2010-10-05	Y	37.2	10673	N	N	37	0	N	36.5	0	N	36.8	0	N	N	36.8	0	N	N	N	36.8	0	N	N	N	36.7	0	N	N	N	36.8	0	N
49	TMDP10	2DBS	2DBS	TMDP10	TinMa	48	Adult	M	51	161	DP	9 tab	N	2010-10-05	Y	37.8	32217	N	N	36.5	457	N	36.7	0	N	36.8	0	N	N	36.8	0	N	N	N	36.8	0	N	N	N	36.8	0	N	N	N	36.6	0	N
50	TMDP11	2DBS	2DBS	TMDP11	TinMa	6	5-15	M	11	90	DP	3 tab	N	2010-10-05	Y	36.7	8855	Y	N	37	0	N	36.8	0	N	36.8	0	N	N	36.9	0	Y	N	N	36.8	0	Y	N	N	36.7	0	N	N	N	36.4	0	N
51	TMDP12	2DBS	2DBS	TMDP12	TinMa	7	5-15	M	21	114	DP	4.5 tab	N	2010-10-05	Y	37.3	8375	Y	N	37	12	N	36.7	0	N	36.8	0	N	N	36.7	0	Y	N	N	37	0	Y	N	N	36.8	0	Y	N	N	36.8	0	N
73	TMDP62	2DBS	2DBS	TMDP62	TinMa	16	Adult	M	40	151	DP	9 tab	N	2010-11-29	Y	36.8	1425	N	N	36.8	0	N	36.8	0	N	36.8	0	N	N	36.8	0	N	N	N	36.9	0	N	N	N	36.8	0	N	N	N	36.8	0	N
74	TMDP63	2DBS	2DBS	TMDP63	TinMa	9	5-15	F	20	130	DP	4.5 tab	N	2010-11-29	Y	38.9	6693	N	N	37.1	11	N	36.8	0	N	37.6	0	N	N	36.8	0	N	N	N	36.8	0	N	N	N	36.8	0	N	N	N	36.8	0	N
75	TMDP64	2DBS	2DBS	TMDP64	TinMa	7	5-15	F	19	120	DP	4.5 tab	N	2010-11-29	Y	37.3	5125	N	N	36.8	0	N	36.8	0	N	36.8	0	N	N	36.8	0	N	N	N	36.8	0	N	N	N	36.8	0	N	N	N	36.8	0	N
77	TMDP66	2DBS	2DBS	TMDP66	TinMa	8	5-15	F	19	120	DP	4.5 tab	N	2010-11-29	Y	38.1	20007	N	N	36.8	0	N	36.8	0	N	36.8	0	N	N	36.8	0	N	N	N	36.8	0	N	N	N	36.8	0	N	N	N	36.8	0	N
78	TMDP67	2DBS	2DBS	TMDP67	TinMa	11	5-15	F	29	132	DP	4.5 tab	N	2010-11-29	Y	37.8	41332	N	N	36.8	617	N	36.8	0	N	36.8	0	N	N	36.8	0	N	N	N	36.8	0	N	N	N	36.8	0	N	N	N	36.8	0	N
79	TMDP68	2DBS	2DBS	TMDP68	TinMa	6	5-15	M	11	96	DP	3 tab	N	2010-11-29	Y	37.8	12347	N	N	36.8	529	N	36.8	0	N	36.8	0	N	N	36.8	0	N	N	N	36.8	0	N	N	N	36.8	0	N	N	N	36.8	0	N
80	TMDP69	2DBS	2DBS	TMDP69	TinMa	14	5-15	M	26	140	DP	4.5 tab	N	2010-11-29	Y	36.8	3062	Y	N	36.8	0	N	36.8	0	N	36.8	0	N	N	36.8	0	N	N	N	36.8	0	N	N	N	36.8	0	N	N	N	36.8	0	N
81	TMDP70	2DBS	2DBS	TMDP70	TinMa	17	Adult	M	45	151	DP	9 tab	N	2010-11-29	Y	40.1	29953	N	N	37.5	100	N	36.8	0	N	36.8	0	N	N	36.8	0	N	N	N	36.8	0	N	N	N	36.8	0	N	N	Y	37.4	0	N
82	TMDP71	2DBS	2DBS	TMDP71	TinMa	25	Adult	M	55	164	DP	9 tab	N	2010-11-29	Y	38.9	48810	N	N	36.8	1811	N	36.8	0	N	36.9	0	N	N	36.8	0	N	N	N	36.8	0	N	N	N	36.8	0	N	N	N	36.8	0	N
83	TMDP72	2DBS	2DBS	TMDP72	TinMa	48	Adult	F	45	150	DP	9 tab	N	2010-11-29	Y	37.8	9515	N	N	37.3	0	N	37	0	N	36.8	0	N	N	36.8	0	N	N	N	36.8	0	N	N	N	36.8	0	N	N	N	36.8	0	N
84	TMDP73	2DBS	2DBS	TMDP73	TinMa	6	5-15	F	16	98	DP	3 tab	N	2010-11-30	Y	37.9	31931	N	N	37.2	107	N	36.8	0	N	36.8	0	N	N	36.8	0	N	N	N	36.8	0	N	N	N	36.8	0	N	N	N	36.8	0	N
85	TMDP74	2DBS	2DBS	TMDP74	TinMa	11	5-15	M	22	132	DP	4.5 tab	N	2010-11-30	Y	38.2	27484	Y	N	36.8	171	N	37.4	0	N	36.8	0	N	N	36.8	0	N	N	N	36.8	0	N	N	N	36.8	0	N	N	N	36.8	0	N
86	TMDP75	2DBS	2DBS	TMDP75	TinMa	9	5-15	M	23	118	DP	4.5 tab	N	2010-11-30	Y	37.8	34898	N	N	36.8	0	N	36.8	0	N	36.8	0	N	N	36.8	0	N	N	N	36.8	0	N	N	N	36.8	0	N	N	N	36.8	0	N
87	TMDP76	2DBS	2DBS	TMDP76	TinMa	46	Adult	F	46	146	DP	9 tab	N	2010-11-30	Y	36.8	1463	N	N	37.4	507	N	36.8	0	N	36.8	0	N	N	36.8	0	N	N	N	36.8	0	N	N	N	36.8	0	N	N	N	36.8	0	N
88	TMDP77	2DBS	2DBS	TMDP77	TinMa	17	Adult	M	46	151	DP	9 tab	N	2010-11-30	Y	37.8	8724	N	N	36.8	0	N	36.8	0	N	36.8	0	N	N	36.8	0	N	N	N	36.8	0	N	N	N	36.8	0	N	N	N	36.8	0	N
89	TMDP78	2DBS	2DBS	TMDP78	TinMa	8	5-15	M	19	103	DP	4.5 tab	N	2010-11-30	Y	37.6	27053	N	N	36.9	429	N	36.8	0	N	36.8	0	N	N	36.8	0	N	N	N	36.8	0	N	N	N	36.8	0	N	N	N	36.8	0	N
[truncated: 21 more columns]
