# Supplementary material for: Genetic diversity of Plasmodium falciparum populations in southeast and western Myanmar
Source: Parasit Vectors. 2017 Jul 4;10:322. doi: 10.1186/s13071-017-2254-x (PMC5496439; doi:10.1186/s13071-017-2254-x)
Supplement: Supplementary file 2 — Allele sizes and types of Msp1, Msp2 and Glurp genes. (XLS 83 kb) [file 13071_2017_2254_MOESM2_ESM.xls]

## Sheet: sample place order 
extract DNA date	no.	sample serial number	WU no	MSP1 (WU，NH)			MSP2 (WU，TT，NH)		GLUP (wu，NH，TT)	Pf mono:61	Species Identification (WU，TT）
				K1	mad20	ro33	F	I	G
10.9.AM	17	B01	SK01	-	-	180	-	500	800	1
10.9.AM	18	B02	SK02	-	180	180	-	400600	850
10.9.AM	19	B05	SK03	-	-	180	300	500	700850
10.9.AM	20	B06	SK04	-	180	-	-	500	900	1
10.9.AM	21	B07	SK05	-	180	-	-	550	700	1
10.9.AM	22	B08	SK06	-	180	-	250	400	700
10.9.AM	23	B09	SK07	-	-	180	-	500	800	1
10.9.AM	24	B10	SK08	-	180		-	400	1000	1
10.9.PM	1	B11	SK09	200	200	180	-	600700	1000
10.9.PM	2	B12	SK10	-	-	180	350	400	900
10.9.PM	3	B13	SK11	150	-	-	-	400600	700850
10.9.PM	4	B14	SK12	200	-	-	-	500	-
10.9.PM	5	B15	SK13	-	-	-	300	500	900
10.9.PM	6	B16	SK14	200	-	-	-	500	850	1
10.9.PM	7	B17	SK15	200	-	-	300	600	850
10.9.PM	8	B18	SK16	200	180	180	300	400	700
10.9.PM	9	B19	SK17	-	200	180	-	450	750
10.9.PM	10	B20	SK18	-	-	180	-	500	850	1
10.9.PM	11	B21	SK19	-	150	-	-	500	850	1
10.9.PM	12	B22	SK20	200	-	-	200350	500	850
10.9.PM	13	B23	SK21	-	-	180	-	550	-
10.9.PM	14	B24	SK22	-	120	-	250	400500	1000		PV
10.9.PM	15	B25	SK23	150	150	-	250	550	850
10.9.PM	16	B26	SK24	-	180	-	250	550	600
10.9.PM	17	B27	SK25	250	-	180	-	550	-		PV
10.9.PM	18	B28	SK26	-	-	-	250	550	700
10.9.PM	19	B29	SK27	120	180	180	250	550	850
10.9.PM	20	B30	SK28	-	180		250	550	700
10.9.PM	21	B31	SK29	150	180	180	-	500600	850
10.9.PM	22	B32	SK30	-	180	180	250	500	1000
10.9.PM	23	B33	SK31	-	120	-	-	400500	750	1
10.9.PM	24	B34	SK32	-	150	-	-	500	-
10.10AM	1	B35	SK33	-	150	180	280	450	700 1000
10.10AM	2	B36	SK34	-	180	180	280	450	700
10.10AM	3	B37	SK35	200	-	180	-	350500	900
10.10AM	4	B38	SK36	-	180	180	280	450	850
10.10AM	5	B39	SK37	-	180	180	280	450	750
10.10AM	6	B40	SK38	-	180	180	280	450	700
10.10AM	7	B41	SK39	-	150200	180	280	350450	750
10.10AM	8	B42	SK40	150	180200	-	280	450	750
10.10AM	9	B43	SK41	-	-	180	300	500	750
10.10AM	10	B44	SK42	-	180	180	-	450	-
10.10AM	11	B45	SK43	200	180	180	-	450	750
10.10AM	12	B46	SK44	-	180200	180	280	500	500
10.10AM	13	B47	SK45	-	180	-	280	500600	-
10.10AM	14	B49	SK46	-	180200	-	280	500	750
10.10AM	15	B50	SK47	-	180	180	-	600	750
10.10AM	16	B51	SK48	150	180	180	-	450	750
10.10AM	17	B52	SK49	-	-	-	-	350500	750
10.10AM	18	B53	SK50	150	180200	180	280	450	700
10.10AM	19	B54	SK51	-	200250	180	280	450	750
10.10AM	20	B55	SK52	200	150180	180	-	450	-
10.10AM	21	B58	SK53	-	-	180	250	400	-
10.10AM	22	B59	SK54	150	180		-	450	750
10.10AM	23	B60	SK55	150	180		250	450	800
10.10AM	24	B62	SK56	150	180	180	250	450	1000
10.11PM	1	B63	SK57	-	180	180	-	500	1000
10.11PM	2	B64	SK58	200	180	180	280	450	700，1000
10.11PM	3	B65	SK59	-	180200	180	-	450	750
10.11PM	4	B66	SK60	-	180200		500	250	600
10.11PM	5	B67	SK61	-	-		-	500	-
10.11PM	6	B68	SK62	200			300	450	900
10.11PM	7	B69	SK63	-	180		-	450	-
10.11PM	8	B70	SK64	-	180	180	-	450500	-
10.11PM	9	B71	SK65	-	180	180	280	450	-
10.11PM	10	B72	SK66	-	150	180	-	450	-
10.11PM	11	B73	SK67	-	180	180	-	500	-
10.11PM	12	B74	SK68	-	180200	180	-	450	-
10.11PM	13	B75	SK69	-	180	180	-	450	-
10.11PM	14	B76	SK70	-	180	180	-	450	-
10.11PM	15	B77	SK71	-	180		300	500	750
10.11PM	16	B79	SK72	-	180	180	280	450	750
10.11PM	17	B80	SK73	-	180200	180	280	450	900
10.11PM	18	B81	SK74	-	180	180	-	450	-
10.11PM	19	B83	SK75	-	180		-	450	-
10.11PM	20	B85	SK76	-	180	180	-	450	-
10.11PM	21	B86	SK77	200	180		280	500	750
10.11PM	22	B87	SK78	-	180	180	-	450	-
10.11PM	23	B88	SK79	200	180	180	280	450	900
10.2	1	M01	MY01	200	-	-	-	450550	750	1
10.2	2	M02	MY02	200	150	-	280	450	900
10.2	3	M03	MY03	-	-	180	-	500	800	1
10.2	4	M04	MY04	200	200		-	550	750
10.2	5	M05	MY05	-	250	-	-	550	750	1
10.5 PM	1	M06	MY06	-	250	-	-	550	800	1
10.5 PM	2	M07	MY07	-	200	180	300	-	700
10.5 PM	3	M08	MY08	200	-	-	280	-	800	1
10.5 PM	4	M09	MY09	-	-	180	-	450	900	1
10.5 PM	5	M10	MY10	-	-	-	-	450	750
10.5 PM	6	M11	MY11	-	200	-	-	400550	800	1
10.5 PM	7	M12	MY12	200	250	-	-	450550	800
10.5 PM	8	M14	MY13	200	-	-	-	450550	750900
10.5 PM	9	M15	MY14	200	-	-	-	400550	600	1
10.5 PM	10	M16	MY15	-	200	-	-	550	700	1
10.5 PM	11	M17	MY16	200	250	-	280	450	750900
10.5 PM	12	M18	MY17	-	200	180	-	400550	750
10.5 PM	13	M19	MY18	-	200	180	-	400550	700
10.5 PM	14	M21	MY19	250	200	-	-	400550	700
10.5 PM	15	M22	MY20	200	-	-	280	-	800	1
10.5 PM	16	M23	MY21	-	200	-	-	400550	850	1
10.5 PM	17	M24	MY22	200	-	180	-	400550	750	1
10.5 PM	18	M25	MY23	200	-	-	-	550	700	1
10.5 PM	19	M26	MY24	150	-	-	-	450	750	1
10.5 PM	20	M28	MY25	-	-	-	-		800
10.5 PM	21	M29	MY26	-	250	-	-	450	800	1
10.5 PM	22	M30	MY27	-	200	180	-	550	900
10.5 PM	23	M32	MY28	-	200	-	-	550	900	1
10.5 PM	24	M33	MY29	200	-	-	-	550	800	1
10.6 AM	1	M34	MY30	-	200	180	280	500	750900
10.6 AM	2	M35	MY31	200	-	-	-	400550	900	1
10.6 AM	3	M36	MY32	200	200	180	-	400	700		PV
10.6 AM	4	M37	MY33	200	-	180	-	550	700
10.6 AM	5	M38	MY34	-	150	-	300		750	1
10.6 AM	6	M39	MY35	200	200	-	-	550	800900
10.6 AM	7	M40	MY36	200	-	-	-	400550	750	1
10.6 AM	8	M41	MY37	-	200	-	280	450	750		PV
10.6 AM	9	M42	MY38	200	150	-	-	400500	750
10.6 AM	10	M43	MY39	200	150	-	-	400500	800
10.6 AM	11	M44	MY40	200	200	-	-	400500	750
10.6 AM	12	M45	MY41	-	150	-	-	400500	800	1
10.6 AM	13	M46	MY42	-	200	-	-	450	750	1
10.6 AM	14	M47	MY43	-	150	180	-	500	800
10.6 AM	15	M48	MY44	-	200	-	-	500	750	1
10.6 AM	16	M49	MY45	-	200	-	-	400550	800	1
10.6 AM	17	M50	MY46	-	150	-	280		800	1
10.6 AM	19	M53	MY48	200	-	-	-	400550	850	1
10.6 AM	20	M54	MY49	150	150	-	300	400500	800
10.6 AM	21	M56	MY50	-	150	-	280		800	1
10.6 AM	22	M57	MY51	-	150	-	280		800	1
10.6 AM	23	M58	MY52	200	150	-	-	400550	900
10.6 AM	24	M59	MY53	150	150		300	400500	800
10.6.PM	1	M60	MY54	-	200	180	-	-	750800
10.6.PM	2	M61	MY55	-	200	-	-	-	750800
10.6.PM	3	M62	MY56	-	200	-	-	-	750
10.6.PM	4	M64	MY57	200	-	180	-	-	750800
10.7.PM	11	R01	KY01	-	150	-	-	550	750	1
10.7.PM	12	R02	KY02	180	180	-	280	600	800
10.7.PM	13	R03	KY03	180	180	180	-	600	-
10.7.PM	7	R04	KY04		250	-	-	-	-
10.7.PM	8	R06	KY05	180250	200	-	-	550600	800
10.7.PM	9	R07	KY06		150	-	-	-	900
10.7.PM	10	R08	KY07	-	250	-	-	450	800	1
10.7.PM	1	R10	KY08		200	180	280	-	700
10.7.PM	2	R11	KY09	300	-	-	-	-	900
10.7.PM	3	R12	KY10	180	200250	-	400	450	800
10.7.PM	4	R14	KY11	-	-	180	-	-	-
10.7.PM	5	R15	KY12	250	180280	-	280	550	800
10.7.PM	6	R16	KY13	-	-	-	-	-	-
10.7.PM	14	R17	KY14	-	-	180	280	-	800	1
10.7.AM	7	R18	KY15	200	180	180	-	450	-
10.7.AM	8	R19	KY16	-	-	180	-	500	-
10.7.AM	9	R20	KY17	150	-	-	-	500	-
10.7.AM	10	R21	KY18	-	-	180	300	-	-
10.7.AM	11	R22	KY19	-	180	-	280	450	1000
10.7.AM	12	R23	KY20	200300	-	180	-	500	900
10.7.AM	13	R24	KY21	-	200	180	280	550	800900
10.7.AM	14	R25	KY22	-	200	-	300	500	900
10.7.AM	15	R26	KY23	-	-	-	-	550	800900
10.7.AM	16	R27	KY24	-	-	-	280	450	-
10.7.AM	17	R28	KY25	-	180	-	300	450	-
10.7.AM	18	R29	KY26	250	180	-	-	500	-
10.7.AM	19	R30	KY27	-	-	180	-	450500	-
10.7.AM	20	R31	KY28	-	-	-	280	-	-
10.7.AM	21	R35	KY29	150	150	-	280	450	900
10.7.AM	22	R36	KY30	-	180	-	280	-	1000	1
10.7.AM	23	R37	KY31	-	150	180	-	500	1000
10.7.AM	24	R38	KY32	-	150	-	300	-	-
10.7.PM	23	R39	KY33	-	150	-	250	-	800	1
10.7.PM	24	R40	KY34	180	-	-	-	-	1000
10.8.PM	18	S01	SK80	-	150		280	450	900
10.8.PM	17	S02	SK81	-	150		-	400500	900	1
10.8.PM	16	S03	SK82	150		180	280	600	800
10.8.PM	15	S04	SK83	-	150	180	-	550	800
10.8.PM	14	S05	SK84	-	150	180	280	400550	900
10.8.PM	13	S06	SK85	-	150	180	-	500	750
10.8.PM	12	S07	SK86	-	150	180	-	500	-
10.8.PM	11	S08	SK87	-	150		-	-	700
10.8.PM	10	S09	SK88	-	150	180	250	450	750
10.8.PM	9	S10	SK89	150	150	180	280	-	750
10.8.PM	8	S11	SK90	-	150	180	-	-	-
10.8.PM	7	S12	SK91	200	-	180	250	500	750
10.8.PM	6	S13	SK92	-	150	180	-	-	750
10.8.PM	5	S14	SK93	-	150	180	-	-	800
10.8.PM	4	S15	SK94	-	150	180	250	450	750
10.8.PM	2	S16	SK95	-	150	180	280	-	750
10.8.PM	3	S17	SK96	-	150	180	200	500	700750
10.8.PM	1	S18	SK97	150	150	180	280	-	600
10.7.PM	15	S19	SK98	-	-	-	-	-	-
10.7.PM	16	S20	SK99	-	150	-	-	600	-
10.7.PM	17	S21	SK100	-		-	250	-	-
10.7.PM	18	S22	SK101			-	-	-	-
10.7.PM	19	S23	SK102	-	-	-	-	-	-
10.7.PM	20	S24	SK103	-	-	-	-	-	-
10.7.PM	21	S25	SK104			-	-	-	-
10.7.PM	22	S26	SK105	250		-	-	-	-
10.8.AM	13	S27	SK106	-	150	-	-	500	750	1
10.8.AM	12	S28	SK107	-	-	-	-	500	-
10.8.AM	11	S29	SK108	-	150200	-	280	500	800
10.8.AM	10	S30	SK109	-	-	-	-	500	750
10.8.AM	9	S31	SK110	150	-	-	-	500	750	1
10.8.AM	8	S32	SK111	-	-	-	280	550	750
10.8.AM	7	S33	SK112	-		-	-	500	750
10.8.AM	6	S34	SK113	200	-	-	-	500	600	1
10.8.AM	5	S35	SK114	200	-	-	-	550	750	1
10.8.AM	4	S36	SK115	150	150	-	280	550	600
10.8.AM	3	S37	SK116		150	-	-	500	600	1
10.8.AM	2	S38	SK117	-	-	-	-	450	750
10.8.AM	1	S39	SK118	-	-	-	-	-	700
10.8.PM	19	S40	SK119	-	120	180	350	-	750
10.8.PM	20	S41	SK120	200	120	180	-	450	700
10.8.AM	15	S42	SK121	-		-	-	550	700
10.8.AM	16	S43	SK122		200	-	-	550	700850
10.8.AM	14	S44	SK123	-	200	-	-	500	-
10.8.AM	17	S45	SK124	150	-	-	-	500	850	1
10.8.AM	18	S46	SK125	-	-	-	-	-	800
10.8.AM	19	S47	SK126	-	-	180	280	500	600750
10.8.AM	20	S48	SK127	-	200	-	280	550	750
10.8.AM	21	S49	SK128	-	-	-	-	-	800
10.8.AM	22	S50	SK129	-	-	-	-	550	-
10.8.AM	23	S51	SK130	-	-	-	-	500	-
10.8.AM	24	S52	SK131	-	200	-	-	550	750	1
10.8.PM	21	S53	SK132	-	150		-	450	800	1
10.8.PM	22	S54	SK133	-		180	-	-	-
10.8.PM	23	S55	SK134	-	-	180	-	400	-
10.8.PM	24	S56	SK135	-		180	-	500	800	1
10.9.AM	1	S57	SK136	-	180	180	500	600	800
10.9.AM	2	S58	SK137	-	-	180	-	550
10.9.AM	3	S59	SK138	-	150	180	350	550	750
10.9.AM	4	S60	SK139	-	180	180	-	500	600750
10.9.AM	5	S61	SK140	150	-		-	550	-
10.9.AM	6	S62	SK141	200	-		-	550	800	1
10.9.AM	7	S63	SK142	150	150	180	300	550	750
10.9.AM	8	S64	SK143	-	180	180	350	550	600
10.9.AM	9	S65	SK144	-	-	180	-	550	750	1
10.9.AM	10	S66	SK145	-	180		-	550	-
10.9.AM	11	S67	SK146	-	180	180	300	550	800
10.9.AM	12	S68	SK147	200	-		300	500	1000
10.9.AM	13	S69	SK148	-	-	180	300	-	-
10.9.AM	14	S70	SK149	-	150		-	400500	800	1
10.9.AM	15	S71	SK150	-	180	180	-	450	800
10.9.AM	16	S72	SK151	-	180	180	300	500	800
10.6.PM	5	T03	KY35	-	-	-	-	600	-
10.6.PM	6	T04	KY36	-	200	180	300	-	700
10.6.PM	7	T05	KY37	-	-	-	-	-	-
10.6.PM	8	T06	KY38	-	180	-	-	450	1000	1
10.6.PM	9	T07	KY39	200	-	180	-	500	750800
10.6.PM	10	T08	KY40	-	150	-	300	450	800900
10.6.PM	11	T09	KY41	-	180	-	280	500	800900
10.6.PM	12	T10	KY42	150	150	180	280	450	1000
10.6.PM	13	T11	KY43	200	180	-	-	500	750800
10.6.PM	14	T12	KY44	-	-	180	280	-	1000	1
10.6.PM	15	T62	KY45	-	120	180	-	600	700
10.6.PM	16	T63	KY46	-	-	180	-	450	800900
10.6.PM	17	T64	KY47	200	-	-	280	-	-
10.6.PM	18	T66	KY48	-	200	-	-	450	900	1
10.6.PM	19	T67	KY49	-	180	180	-	350500	700900
10.6.PM	20	T68	KY50	-	150	180	280	500	700750
10.6.PM	21	T69	KY51	-	180	-	-	450	750	1
10.6.PM	22	T70	KY52	200	-	-	280	450500	750
10.6.PM	23	T71	KY53	-	180	-	-	450	800	1
10.6.PM	24	T72	KY54	-	180	-	-	500	800	1
10.7.AM	1	T73	KY55	200	180	180	-	500	800900
10.7.AM	2	T74	KY56	200	180	180	280	-	700
10.7.AM	3	T75	KY57	200	180	180	-	450	800900
10.7.AM	4	T76	KY58	-	180	-	-	450	800900
10.7.AM	5	T77	KY59	250	150180	180	300	500	-
10.7.AM	6	T78	KY60	-	180	-	300	500	800900
